# Supplementary material for: Genomic analysis of sewage from 101 countries reveals global landscape of antimicrobial resistance
Source: Nat Commun. 2022 Dec 1;13:7251. doi: 10.1038/s41467-022-34312-7 (PMC9715550; doi:10.1038/s41467-022-34312-7)
Supplement: Supplementary file 3 — Supplementary Dataset 1, Supplementary Dataset 2 [file 41467_2022_34312_MOESM3_ESM.xlsx]

## Sheet: Supplementary Data 1
new_complete_name	library_id	unique_sample_id	batch_name	country	country_alpha2	country_alpha3	city	latitude	longtitude	batch_abbr	year	collection_date	isolation_source	organism	ena_sample_acc	ena_experiment_acc	ena_run_acc	instrument_model
DTU_2016_1_1_MG_ALB-17	1	2016_pil_alb_01	GS pilot 2016	Albania	AL	ALB	Tirana	41.32	19.9	pil	16	2016-01-02	wastewater	wastewater metagenome	ERS2520863	ERX2624029	ERR2607373	Illumina HiSeq 3000
DTU_2016_2_2_MG_ALB-17_1	2	2016_pil_alb_01	GS pilot 2016	Albania	AL	ALB	Tirana	41.32	19.9	pil	16	2016-01-02	wastewater	wastewater metagenome	ERS2520861	ERX2624027	ERR2607371	Illumina HiSeq 3000
DTU_2016_3_3_MG_ALB-17_2	3	2016_pil_alb_01	GS pilot 2016	Albania	AL	ALB	Tirana	41.32	19.9	pil	16	2016-01-02	wastewater	wastewater metagenome	ERS2520862	ERX2624028	ERR2607372	Illumina HiSeq 3000
DTU_2016_4_1_MG_AUS-18	1	2016_pil_aus_01	GS pilot 2016	Australia	AU	AUS	Woden	-35.35	149.09	pil	16	2016-04-02	wastewater	wastewater metagenome	ERS2520873	ERX2624039	ERR2607383	Illumina HiSeq 3000
DTU_2016_5_2_MG_AUS-18_1	2	2016_pil_aus_01	GS pilot 2016	Australia	AU	AUS	Woden	-35.35	149.09	pil	16	2016-04-02	wastewater	wastewater metagenome	ERS2520864	ERX2624030	ERR2607374	Illumina HiSeq 3000
DTU_2016_6_3_MG_AUS-18_2	3	2016_pil_aus_01	GS pilot 2016	Australia	AU	AUS	Woden	-35.35	149.09	pil	16	2016-04-02	wastewater	wastewater metagenome	ERS2520865	ERX2624031	ERR2607375	Illumina HiSeq 3000
DTU_2016_7_4_MG_AUS-18_3	4	2016_pil_aus_01	GS pilot 2016	Australia	AU	AUS	Woden	-35.35	149.09	pil	16	2016-04-02	wastewater	wastewater metagenome	ERS2520866	ERX2624032	ERR2607376	Illumina HiSeq 3000
DTU_2016_8_5_MG_AUS-18_4	5	2016_pil_aus_01	GS pilot 2016	Australia	AU	AUS	Woden	-35.35	149.09	pil	16	2016-04-02	wastewater	wastewater metagenome	ERS2520867	ERX2624033	ERR2607377	Illumina HiSeq 3000
DTU_2016_9_1_MG_AUS-18a	1	2016_pil_aus_02	GS pilot 2016	Australia	AU	AUS	Melbourne	-37.81	144.96	pil	16	2016-08-02	wastewater	wastewater metagenome	ERS2520872	ERX2624038	ERR2607382	Illumina HiSeq 3000
DTU_2016_10_2_MG_AUS-18a_1	2	2016_pil_aus_02	GS pilot 2016	Australia	AU	AUS	Melbourne	-37.81	144.96	pil	16	2016-08-02	wastewater	wastewater metagenome	ERS2520868	ERX2624034	ERR2607378	Illumina HiSeq 3000
DTU_2016_11_3_MG_AUS-18a_2	3	2016_pil_aus_02	GS pilot 2016	Australia	AU	AUS	Melbourne	-37.81	144.96	pil	16	2016-08-02	wastewater	wastewater metagenome	ERS2520869	ERX2624035	ERR2607379	Illumina HiSeq 3000
DTU_2016_12_4_MG_AUS-18a_3	4	2016_pil_aus_02	GS pilot 2016	Australia	AU	AUS	Melbourne	-37.81	144.96	pil	16	2016-08-02	wastewater	wastewater metagenome	ERS2520870	ERX2624036	ERR2607380	Illumina HiSeq 3000
DTU_2016_13_5_MG_AUS-18a_4	5	2016_pil_aus_02	GS pilot 2016	Australia	AU	AUS	Melbourne	-37.81	144.96	pil	16	2016-08-02	wastewater	wastewater metagenome	ERS2520871	ERX2624037	ERR2607381	Illumina HiSeq 3000
DTU_2016_14_1_MG_AUT-70	1	2016_pil_aut_01	GS pilot 2016	Austria	AT	AUT	Vienna	48.21	16.37	pil	16	2016-02-16	wastewater	wastewater metagenome	ERS2520877	ERX2624043	ERR2607387	Illumina HiSeq 3000
DTU_2016_15_2_MG_AUT-70_1	2	2016_pil_aut_01	GS pilot 2016	Austria	AT	AUT	Vienna	48.21	16.37	pil	16	2016-02-16	wastewater	wastewater metagenome	ERS2520874	ERX2624040	ERR2607384	Illumina HiSeq 3000
DTU_2016_16_3_MG_AUT-70_2	3	2016_pil_aut_01	GS pilot 2016	Austria	AT	AUT	Vienna	48.21	16.37	pil	16	2016-02-16	wastewater	wastewater metagenome	ERS2520875	ERX2624041	ERR2607385	Illumina HiSeq 3000
DTU_2016_17_4_MG_AUT-70_3	4	2016_pil_aut_01	GS pilot 2016	Austria	AT	AUT	Vienna	48.21	16.37	pil	16	2016-02-16	wastewater	wastewater metagenome	ERS2520876	ERX2624042	ERR2607386	Illumina HiSeq 3000
DTU_2016_18_1_MG_BGR-66	1	2016_pil_bgr_01	GS pilot 2016	Bulgaria	BG	BGR	Sofia	42.7	23.32	pil	16	2016-02-15	wastewater	wastewater metagenome	ERS2520881	ERX2624047	ERR2607391	Illumina HiSeq 3000
DTU_2016_19_2_MG_BGR-66_1	2	2016_pil_bgr_01	GS pilot 2016	Bulgaria	BG	BGR	Sofia	42.7	23.32	pil	16	2016-02-15	wastewater	wastewater metagenome	ERS2520878	ERX2624044	ERR2607388	Illumina HiSeq 3000
DTU_2016_20_3_MG_BGR-66_2	3	2016_pil_bgr_01	GS pilot 2016	Bulgaria	BG	BGR	Sofia	42.7	23.32	pil	16	2016-02-15	wastewater	wastewater metagenome	ERS2520879	ERX2624045	ERR2607389	Illumina HiSeq 3000
DTU_2016_21_4_MG_BGR-66_3	4	2016_pil_bgr_01	GS pilot 2016	Bulgaria	BG	BGR	Sofia	42.7	23.32	pil	16	2016-02-15	wastewater	wastewater metagenome	ERS2520880	ERX2624046	ERR2607390	Illumina HiSeq 3000
DTU_2016_22_1_MG_BRA-53	1	2016_pil_bra_01	GS pilot 2016	Brazil	BR	BRA	Belem	-1.45	-48.47	pil	16	2016-02-16	wastewater	wastewater metagenome	ERS2520887	ERX2624053	ERR2607397	Illumina HiSeq 3000
DTU_2016_23_2_MG_BRA-53_1	2	2016_pil_bra_01	GS pilot 2016	Brazil	BR	BRA	Belem	-1.45	-48.47	pil	16	2016-02-16	wastewater	wastewater metagenome	ERS2520882	ERX2624048	ERR2607392	Illumina HiSeq 3000
DTU_2016_24_3_MG_BRA-53_2	3	2016_pil_bra_01	GS pilot 2016	Brazil	BR	BRA	Belem	-1.45	-48.47	pil	16	2016-02-16	wastewater	wastewater metagenome	ERS2520883	ERX2624049	ERR2607393	Illumina HiSeq 3000
DTU_2016_25_1_MG_BRA-53a	1	2016_pil_bra_02	GS pilot 2016	Brazil	BR	BRA	Belem	-1.45	-48.47	pil	16	2016-02-15	wastewater	wastewater metagenome	ERS2520886	ERX2624052	ERR2607396	Illumina HiSeq 3000
DTU_2016_26_2_MG_BRA-53a_1	2	2016_pil_bra_02	GS pilot 2016	Brazil	BR	BRA	Belem	-1.45	-48.47	pil	16	2016-02-15	wastewater	wastewater metagenome	ERS2520884	ERX2624050	ERR2607394	Illumina HiSeq 3000
DTU_2016_27_3_MG_BRA-53a_2	3	2016_pil_bra_02	GS pilot 2016	Brazil	BR	BRA	Belem	-1.45	-48.47	pil	16	2016-02-15	wastewater	wastewater metagenome	ERS2520885	ERX2624051	ERR2607395	Illumina HiSeq 3000
DTU_2016_28_1_MG_BWA-19	1	2016_pil_bwa_01	GS pilot 2016	Botswana	BW	BWA	Palapye	-22.54	27.12	pil	16	2016-01-25	wastewater	wastewater metagenome	ERS2520891	ERX2624057	ERR2607401	Illumina HiSeq 3000
DTU_2016_29_2_MG_BWA-19_1	2	2016_pil_bwa_01	GS pilot 2016	Botswana	BW	BWA	Palapye	-22.54	27.12	pil	16	2016-01-25	wastewater	wastewater metagenome	ERS2520888	ERX2624054	ERR2607398	Illumina HiSeq 3000
DTU_2016_30_3_MG_BWA-19_2	3	2016_pil_bwa_01	GS pilot 2016	Botswana	BW	BWA	Palapye	-22.54	27.12	pil	16	2016-01-25	wastewater	wastewater metagenome	ERS2520889	ERX2624055	ERR2607399	Illumina HiSeq 3000
DTU_2016_31_4_MG_BWA-19_3	4	2016_pil_bwa_01	GS pilot 2016	Botswana	BW	BWA	Palapye	-22.54	27.12	pil	16	2016-01-25	wastewater	wastewater metagenome	ERS2520890	ERX2624056	ERR2607400	Illumina HiSeq 3000
DTU_2016_32_1_MG_CAN-22	1	2016_pil_can_01	GS pilot 2016	Canada	CA	CAN	Regina	50.45	-104.62	pil	16	2016-01-26	wastewater	wastewater metagenome	ERS2520905	ERX2624071	ERR2607415	Illumina HiSeq 3000
DTU_2016_33_2_MG_CAN-22_1	2	2016_pil_can_01	GS pilot 2016	Canada	CA	CAN	Regina	50.45	-104.62	pil	16	2016-01-26	wastewater	wastewater metagenome	ERS2520892	ERX2624058	ERR2607402	Illumina HiSeq 3000
DTU_2016_34_3_MG_CAN-22_2	3	2016_pil_can_01	GS pilot 2016	Canada	CA	CAN	Regina	50.45	-104.62	pil	16	2016-01-26	wastewater	wastewater metagenome	ERS2520893	ERX2624059	ERR2607403	Illumina HiSeq 3000
DTU_2016_35_1_MG_CAN-22a	1	2016_pil_can_02	GS pilot 2016	Canada	CA	CAN	Calgary	51.05	-114.06	pil	16	2016-01-02	wastewater	wastewater metagenome	ERS2520898	ERX2624064	ERR2607408	Illumina HiSeq 3000
DTU_2016_36_2_MG_CAN-22a_1	2	2016_pil_can_02	GS pilot 2016	Canada	CA	CAN	Calgary	51.05	-114.06	pil	16	2016-01-02	wastewater	wastewater metagenome	ERS2520894	ERX2624060	ERR2607404	Illumina HiSeq 3000
DTU_2016_37_3_MG_CAN-22a_2	3	2016_pil_can_02	GS pilot 2016	Canada	CA	CAN	Calgary	51.05	-114.06	pil	16	2016-01-02	wastewater	wastewater metagenome	ERS2520895	ERX2624061	ERR2607405	Illumina HiSeq 3000
DTU_2016_38_4_MG_CAN-22a_3	4	2016_pil_can_02	GS pilot 2016	Canada	CA	CAN	Calgary	51.05	-114.06	pil	16	2016-01-02	wastewater	wastewater metagenome	ERS2520896	ERX2624062	ERR2607406	Illumina HiSeq 3000
DTU_2016_39_5_MG_CAN-22a_4	5	2016_pil_can_02	GS pilot 2016	Canada	CA	CAN	Calgary	51.05	-114.06	pil	16	2016-01-02	wastewater	wastewater metagenome	ERS2520897	ERX2624063	ERR2607407	Illumina HiSeq 3000
DTU_2016_40_1_MG_CAN-22b	1	2016_pil_can_03	GS pilot 2016	Canada	CA	CAN	Toronto	43.65	-79.39	pil	16	2016-01-02	wastewater	wastewater metagenome	ERS2520903	ERX2624069	ERR2607413	Illumina HiSeq 3000
DTU_2016_41_2_MG_CAN-22b_1	2	2016_pil_can_03	GS pilot 2016	Canada	CA	CAN	Toronto	43.65	-79.39	pil	16	2016-01-02	wastewater	wastewater metagenome	ERS2520899	ERX2624065	ERR2607409	Illumina HiSeq 3000
DTU_2016_42_3_MG_CAN-22b_2	3	2016_pil_can_03	GS pilot 2016	Canada	CA	CAN	Toronto	43.65	-79.39	pil	16	2016-01-02	wastewater	wastewater metagenome	ERS2520900	ERX2624066	ERR2607410	Illumina HiSeq 3000
DTU_2016_43_4_MG_CAN-22b_3	4	2016_pil_can_03	GS pilot 2016	Canada	CA	CAN	Toronto	43.65	-79.39	pil	16	2016-01-02	wastewater	wastewater metagenome	ERS2520901	ERX2624067	ERR2607411	Illumina HiSeq 3000
DTU_2016_44_5_MG_CAN-22b_4	5	2016_pil_can_03	GS pilot 2016	Canada	CA	CAN	Toronto	43.65	-79.39	pil	16	2016-01-02	wastewater	wastewater metagenome	ERS2520902	ERX2624068	ERR2607412	Illumina HiSeq 3000
DTU_2016_45_1_MG_CAN-22c	1	2016_pil_can_04	GS pilot 2016	Canada	CA	CAN	Ottawa	45.42	-75.69	pil	16	2016-01-26	wastewater	wastewater metagenome	ERS2520904	ERX2624070	ERR2607414	Illumina HiSeq 3000
DTU_2016_46_1_MG_CHE-67	1	2016_pil_che_01	GS pilot 2016	Switzerland	CH	CHE	Liebefeld	46.93	7.42	pil	16	2016-01-27	wastewater	wastewater metagenome	ERS2520912	ERX2624078	ERR2607422	Illumina HiSeq 3000
DTU_2016_47_2_MG_CHE-67_1	2	2016_pil_che_01	GS pilot 2016	Switzerland	CH	CHE	Liebefeld	46.93	7.42	pil	16	2016-01-27	wastewater	wastewater metagenome	ERS2520906	ERX2624072	ERR2607416	Illumina HiSeq 3000
DTU_2016_48_3_MG_CHE-67_2	3	2016_pil_che_01	GS pilot 2016	Switzerland	CH	CHE	Liebefeld	46.93	7.42	pil	16	2016-01-27	wastewater	wastewater metagenome	ERS2520907	ERX2624073	ERR2607417	Illumina HiSeq 3000
DTU_2016_49_4_MG_CHE-67_3	4	2016_pil_che_01	GS pilot 2016	Switzerland	CH	CHE	Liebefeld	46.93	7.42	pil	16	2016-01-27	wastewater	wastewater metagenome	ERS2520908	ERX2624074	ERR2607418	Illumina HiSeq 3000
DTU_2016_50_5_MG_CHE-67_4	5	2016_pil_che_01	GS pilot 2016	Switzerland	CH	CHE	Liebefeld	46.93	7.42	pil	16	2016-01-27	wastewater	wastewater metagenome	ERS2520909	ERX2624075	ERR2607419	Illumina HiSeq 3000
DTU_2016_51_6_MG_CHE-67_5	6	2016_pil_che_01	GS pilot 2016	Switzerland	CH	CHE	Liebefeld	46.93	7.42	pil	16	2016-01-27	wastewater	wastewater metagenome	ERS2520910	ERX2624076	ERR2607420	Illumina HiSeq 3000
DTU_2016_52_7_MG_CHE-67_6	7	2016_pil_che_01	GS pilot 2016	Switzerland	CH	CHE	Liebefeld	46.93	7.42	pil	16	2016-01-27	wastewater	wastewater metagenome	ERS2520911	ERX2624077	ERR2607421	Illumina HiSeq 3000
DTU_2016_53_1_MG_CHN-64	1	2016_pil_chn_01	GS pilot 2016	China	CN	CHN	Guangzhou	23.13	113.26	pil	16	2016-01-28	wastewater	wastewater metagenome	ERS2520913	ERX2624079	ERR2607423	Illumina HiSeq 3000
DTU_2016_54_1_MG_CIV-13	1	2016_pil_civ_01	GS pilot 2016	Cote d'Ivoire	CI	CIV	Abidjan	5.32	-4.02	pil	16	2016-01-25	wastewater	wastewater metagenome	ERS2520916	ERX2624082	ERR2607426	Illumina HiSeq 3000
DTU_2016_55_2_MG_CIV-13_1	2	2016_pil_civ_01	GS pilot 2016	Cote d'Ivoire	CI	CIV	Abidjan	5.32	-4.02	pil	16	2016-01-25	wastewater	wastewater metagenome	ERS2520914	ERX2624080	ERR2607424	Illumina HiSeq 3000
DTU_2016_56_3_MG_CIV-13_2	3	2016_pil_civ_01	GS pilot 2016	Cote d'Ivoire	CI	CIV	Abidjan	5.32	-4.02	pil	16	2016-01-25	wastewater	wastewater metagenome	ERS2520915	ERX2624081	ERR2607425	Illumina HiSeq 3000
DTU_2016_58_1_MG_CZE-23	1	2016_pil_cze_01	GS pilot 2016	Czech Republic	CZ	CZE	Brno	49.19	16.61	pil	16	2016-01-02	wastewater	wastewater metagenome	ERS2520920	ERX2624086	ERR2607430	Illumina HiSeq 3000
DTU_2016_59_2_MG_CZE-23_1	2	2016_pil_cze_01	GS pilot 2016	Czech Republic	CZ	CZE	Brno	49.19	16.61	pil	16	2016-01-02	wastewater	wastewater metagenome	ERS2520918	ERX2624084	ERR2607428	Illumina HiSeq 3000
DTU_2016_60_3_MG_CZE-23_2	3	2016_pil_cze_01	GS pilot 2016	Czech Republic	CZ	CZE	Brno	49.19	16.61	pil	16	2016-01-02	wastewater	wastewater metagenome	ERS2520919	ERX2624085	ERR2607429	Illumina HiSeq 3000
DTU_2016_61_1_MG_DEU-27	1	2016_pil_deu_01	GS pilot 2016	Germany	DE	DEU	Berlin	52.52	13.39	pil	16	2016-08-02	wastewater	wastewater metagenome	ERS2520925	ERX2624091	ERR2607435	Illumina HiSeq 3000
DTU_2016_62_2_MG_DEU-27_1	2	2016_pil_deu_01	GS pilot 2016	Germany	DE	DEU	Berlin	52.52	13.39	pil	16	2016-08-02	wastewater	wastewater metagenome	ERS2520921	ERX2624087	ERR2607431	Illumina HiSeq 3000
DTU_2016_64_4_MG_DEU-27_3	4	2016_pil_deu_01	GS pilot 2016	Germany	DE	DEU	Berlin	52.52	13.39	pil	16	2016-08-02	wastewater	wastewater metagenome	ERS2520923	ERX2624089	ERR2607433	Illumina HiSeq 3000
DTU_2016_65_5_MG_DEU-27_4	5	2016_pil_deu_01	GS pilot 2016	Germany	DE	DEU	Berlin	52.52	13.39	pil	16	2016-08-02	wastewater	wastewater metagenome	ERS2520924	ERX2624090	ERR2607434	Illumina HiSeq 3000
DTU_2016_66_1_MG_DNK_71_RL	1	2016_pil_dnk_01	GS pilot 2016	Denmark	DK	DNK	Lynetten	55.7	12.62	pil	16	2016-02-03	wastewater	wastewater metagenome	ERS2520928	ERX2624094	ERR2607438	Illumina HiSeq 3000
DTU_2016_67_1_MG_DNK-71_RA	1	2016_pil_dnk_02	GS pilot 2016	Denmark	DK	DNK	Avedore	55.63	12.46	pil	16	2016-02-03	wastewater	wastewater metagenome	ERS2520926	ERX2624092	ERR2607436	Illumina HiSeq 3000
DTU_2016_68_1_MG_DNK-71_RD	1	2016_pil_dnk_03	GS pilot 2016	Denmark	DK	DNK	Damhusaaen	55.64	12.5	pil	16	2016-02-03	wastewater	wastewater metagenome	ERS2520927	ERX2624093	ERR2607437	Illumina HiSeq 3000
DTU_2016_69_1_MG_ECU-14	1	2016_pil_ecu_01	GS pilot 2016	Ecuador	EC	ECU	Quito	-0.22	-78.51	pil	16	2016-01-02	wastewater	wastewater metagenome	ERS2520931	ERX2624097	ERR2607441	Illumina HiSeq 3000
DTU_2016_70_1_MG_ECU-14a	1	2016_pil_ecu_02	GS pilot 2016	Ecuador	EC	ECU	Galapagos	-0.63	-90.36	pil	16	2016-06-02	wastewater	wastewater metagenome	ERS2520930	ERX2624096	ERR2607440	Illumina HiSeq 3000
DTU_2016_71_2_MG_ECU-14a_1	2	2016_pil_ecu_02	GS pilot 2016	Ecuador	EC	ECU	Galapagos	-0.63	-90.36	pil	16	2016-06-02	wastewater	wastewater metagenome	ERS2520929	ERX2624095	ERR2607439	Illumina HiSeq 3000
DTU_2016_72_1_MG_ESP-75	1	2016_pil_esp_01	GS pilot 2016	Spain	ES	ESP	Barcelona	41.38	2.18	pil	16	2016-10-02	wastewater	wastewater metagenome	ERS2520937	ERX2624103	ERR2607447	Illumina HiSeq 3000
DTU_2016_73_2_MG_ESP-75_1	2	2016_pil_esp_01	GS pilot 2016	Spain	ES	ESP	Barcelona	41.38	2.18	pil	16	2016-10-02	wastewater	wastewater metagenome	ERS2520932	ERX2624098	ERR2607442	Illumina HiSeq 3000
DTU_2016_74_3_MG_ESP-75_2	3	2016_pil_esp_01	GS pilot 2016	Spain	ES	ESP	Barcelona	41.38	2.18	pil	16	2016-10-02	wastewater	wastewater metagenome	ERS2520933	ERX2624099	ERR2607443	Illumina HiSeq 3000
DTU_2016_75_4_MG_ESP-75_3	4	2016_pil_esp_01	GS pilot 2016	Spain	ES	ESP	Barcelona	41.38	2.18	pil	16	2016-10-02	wastewater	wastewater metagenome	ERS2520934	ERX2624100	ERR2607444	Illumina HiSeq 3000
DTU_2016_76_5_MG_ESP-75_4	5	2016_pil_esp_01	GS pilot 2016	Spain	ES	ESP	Barcelona	41.38	2.18	pil	16	2016-10-02	wastewater	wastewater metagenome	ERS2520935	ERX2624101	ERR2607445	Illumina HiSeq 3000
DTU_2016_77_6_MG_ESP-75_5	6	2016_pil_esp_01	GS pilot 2016	Spain	ES	ESP	Barcelona	41.38	2.18	pil	16	2016-10-02	wastewater	wastewater metagenome	ERS2520936	ERX2624102	ERR2607446	Illumina HiSeq 3000
DTU_2016_78_1_MG_ETH-24	1	2016_pil_eth_01	GS pilot 2016	Ethiopia	ET	ETH	Addis Ababa	9	38.75	pil	16	2016-01-02	wastewater	wastewater metagenome	ERS2520938	ERX2624104	ERR2607448	Illumina HiSeq 3000
DTU_2016_79_1_MG_FIN-25	1	2016_pil_fin_01	GS pilot 2016	Finland	FI	FIN	Helsinki	60.17	24.94	pil	16	2016-01-26	wastewater	wastewater metagenome	ERS2520941	ERX2624107	ERR2607451	Illumina HiSeq 3000
DTU_2016_80_2_MG_FIN-25_1	2	2016_pil_fin_01	GS pilot 2016	Finland	FI	FIN	Helsinki	60.17	24.94	pil	16	2016-01-26	wastewater	wastewater metagenome	ERS2520939	ERX2624105	ERR2607449	Illumina HiSeq 3000
DTU_2016_81_3_MG_FIN-25_2	3	2016_pil_fin_01	GS pilot 2016	Finland	FI	FIN	Helsinki	60.17	24.94	pil	16	2016-01-26	wastewater	wastewater metagenome	ERS2520940	ERX2624106	ERR2607450	Illumina HiSeq 3000
DTU_2016_82_1_MG_GEO-59	1	2016_pil_geo_01	GS pilot 2016	Georgia	GE	GEO	Tbilisi	41.69	44.8	pil	16	2016-01-25	wastewater	wastewater metagenome	ERS2520945	ERX2624111	ERR2607455	Illumina HiSeq 3000
DTU_2016_83_2_MG_GEO-59_1	2	2016_pil_geo_01	GS pilot 2016	Georgia	GE	GEO	Tbilisi	41.69	44.8	pil	16	2016-01-25	wastewater	wastewater metagenome	ERS2520942	ERX2624108	ERR2607452	Illumina HiSeq 3000
DTU_2016_84_3_MG_GEO-59_2	3	2016_pil_geo_01	GS pilot 2016	Georgia	GE	GEO	Tbilisi	41.69	44.8	pil	16	2016-01-25	wastewater	wastewater metagenome	ERS2520943	ERX2624109	ERR2607453	Illumina HiSeq 3000
DTU_2016_85_4_MG_GEO-59_3	4	2016_pil_geo_01	GS pilot 2016	Georgia	GE	GEO	Tbilisi	41.69	44.8	pil	16	2016-01-25	wastewater	wastewater metagenome	ERS2520944	ERX2624110	ERR2607454	Illumina HiSeq 3000
DTU_2016_86_1_MG_GHA-4	1	2016_pil_gha_01	GS pilot 2016	Ghana	GH	GHA	Tamale	9.41	-0.84	pil	16	2016-01-30	wastewater	wastewater metagenome	ERS2520946	ERX2624112	ERR2607456	Illumina HiSeq 3000
DTU_2016_87_1_MG_GMB-10	1	2016_pil_gmb_01	GS pilot 2016	Gambia	GM	GMB	Banjul	13.44	-16.56	pil	16	2016-01-28	wastewater	wastewater metagenome	ERS2520947	ERX2624113	ERR2607457	Illumina HiSeq 3000
DTU_2016_88_1_MG_HRV-68	1	2016_pil_hrv_01	GS pilot 2016	Croatia	HR	HRV	Zagreb	45.81	15.98	pil	16	2016-01-02	wastewater	wastewater metagenome	ERS2520952	ERX2624118	ERR2607462	Illumina HiSeq 3000
DTU_2016_89_2_MG_HRV-68_1	2	2016_pil_hrv_01	GS pilot 2016	Croatia	HR	HRV	Zagreb	45.81	15.98	pil	16	2016-01-02	wastewater	wastewater metagenome	ERS2520948	ERX2624114	ERR2607458	Illumina HiSeq 3000
DTU_2016_90_3_MG_HRV-68_2	3	2016_pil_hrv_01	GS pilot 2016	Croatia	HR	HRV	Zagreb	45.81	15.98	pil	16	2016-01-02	wastewater	wastewater metagenome	ERS2520949	ERX2624115	ERR2607459	Illumina HiSeq 3000
DTU_2016_91_4_MG_HRV-68_3	4	2016_pil_hrv_01	GS pilot 2016	Croatia	HR	HRV	Zagreb	45.81	15.98	pil	16	2016-01-02	wastewater	wastewater metagenome	ERS2520950	ERX2624116	ERR2607460	Illumina HiSeq 3000
DTU_2016_92_5_MG_HRV-68_4	5	2016_pil_hrv_01	GS pilot 2016	Croatia	HR	HRV	Zagreb	45.81	15.98	pil	16	2016-01-02	wastewater	wastewater metagenome	ERS2520951	ERX2624117	ERR2607461	Illumina HiSeq 3000
DTU_2016_93_1_MG_HUN-61	1	2016_pil_hun_01	GS pilot 2016	Hungary	HU	HUN	Budapest	47.48	19.15	pil	16	2016-02-02	wastewater	wastewater metagenome	ERS2520953	ERX2624119	ERR2607463	Illumina HiSeq 3000
DTU_2016_94_1_MG_IND-11	1	2016_pil_ind_01	GS pilot 2016	India	IN	IND	Cochin	10.15	76.39	pil	16	2016-01-27	wastewater	wastewater metagenome	ERS2520956	ERX2624122	ERR2607466	Illumina HiSeq 3000
DTU_2016_96_3_MG_IND-11_2	3	2016_pil_ind_01	GS pilot 2016	India	IN	IND	Cochin	10.15	76.39	pil	16	2016-01-27	wastewater	wastewater metagenome	ERS2520955	ERX2624121	ERR2607465	Illumina HiSeq 3000
DTU_2016_97_1_MG_IRL-69	1	2016_pil_irl_01	GS pilot 2016	Ireland	IE	IRL	Dublin	53.35	-6.26	pil	16	2016-10-02	wastewater	wastewater metagenome	ERS2520959	ERX2624125	ERR2607469	Illumina HiSeq 3000
DTU_2016_98_2_MG_IRL-69_1	2	2016_pil_irl_01	GS pilot 2016	Ireland	IE	IRL	Dublin	53.35	-6.26	pil	16	2016-10-02	wastewater	wastewater metagenome	ERS2520957	ERX2624123	ERR2607467	Illumina HiSeq 3000
DTU_2016_99_3_MG_IRL-69_2	3	2016_pil_irl_01	GS pilot 2016	Ireland	IE	IRL	Dublin	53.35	-6.26	pil	16	2016-10-02	wastewater	wastewater metagenome	ERS2520958	ERX2624124	ERR2607468	Illumina HiSeq 3000
DTU_2016_100_1_MG_IRN-12	1	2016_pil_irn_01	GS pilot 2016	Iran	IR	IRN	Tehran	35.7	51.4	pil	16	2016-02-02	wastewater	wastewater metagenome	ERS2520962	ERX2624128	ERR2607472	Illumina HiSeq 3000
DTU_2016_101_2_MG_IRN-12_1	2	2016_pil_irn_01	GS pilot 2016	Iran	IR	IRN	Tehran	35.7	51.4	pil	16	2016-02-02	wastewater	wastewater metagenome	ERS2520960	ERX2624126	ERR2607470	Illumina HiSeq 3000
DTU_2016_102_3_MG_IRN-12_2	3	2016_pil_irn_01	GS pilot 2016	Iran	IR	IRN	Tehran	35.7	51.4	pil	16	2016-02-02	wastewater	wastewater metagenome	ERS2520961	ERX2624127	ERR2607471	Illumina HiSeq 3000
DTU_2016_103_1_MG_ISL-28	1	2016_pil_isl_01	GS pilot 2016	Iceland	IS	ISL	Reykjavik	64.15	-21.94	pil	16	2016-02-02	wastewater	wastewater metagenome	ERS2520965	ERX2624131	ERR2607475	Illumina HiSeq 3000
DTU_2016_104_2_MG_ISL-28_1	2	2016_pil_isl_01	GS pilot 2016	Iceland	IS	ISL	Reykjavik	64.15	-21.94	pil	16	2016-02-02	wastewater	wastewater metagenome	ERS2520963	ERX2624129	ERR2607473	Illumina HiSeq 3000
DTU_2016_105_3_MG_ISL-28_2	3	2016_pil_isl_01	GS pilot 2016	Iceland	IS	ISL	Reykjavik	64.15	-21.94	pil	16	2016-02-02	wastewater	wastewater metagenome	ERS2520964	ERX2624130	ERR2607474	Illumina HiSeq 3000
DTU_2016_106_1_MG_ISR-29	1	2016_pil_isr_01	GS pilot 2016	Israel	IL	ISR	Jerusalem	31.78	35.23	pil	16	2016-01-31	wastewater	wastewater metagenome	ERS2520968	ERX2624134	ERR2607478	Illumina HiSeq 3000
DTU_2016_107_2_MG_ISR-29_1	2	2016_pil_isr_01	GS pilot 2016	Israel	IL	ISR	Jerusalem	31.78	35.23	pil	16	2016-01-31	wastewater	wastewater metagenome	ERS2520966	ERX2624132	ERR2607476	Illumina HiSeq 3000
DTU_2016_108_3_MG_ISR-29_2	3	2016_pil_isr_01	GS pilot 2016	Israel	IL	ISR	Jerusalem	31.78	35.23	pil	16	2016-01-31	wastewater	wastewater metagenome	ERS2520967	ERX2624133	ERR2607477	Illumina HiSeq 3000
DTU_2016_109_1_MG_ITA-30	1	2016_pil_ita_01	GS pilot 2016	Italy	IT	ITA	Rome	41.89	12.48	pil	16	2016-02-02	wastewater	wastewater metagenome	ERS2520969	ERX2624135	ERR2607479	Illumina HiSeq 3000
DTU_2016_110_1_MG_KAZ-6	1	2016_pil_kaz_01	GS pilot 2016	Kazakhstan	KZ	KAZ	Almaty	43.24	76.95	pil	16	2016-02-02	wastewater	wastewater metagenome	ERS2520970	ERX2624136	ERR2607480	Illumina HiSeq 3000
DTU_2016_111_1_MG_KEN-72	1	2016_pil_ken_01	GS pilot 2016	Kenya	KE	KEN	Thika	-1.04	37.08	pil	16	2016-08-02	wastewater	wastewater metagenome	ERS2520974	ERX2624140	ERR2607484	Illumina HiSeq 3000
DTU_2016_112_2_MG_KEN-72_1	2	2016_pil_ken_01	GS pilot 2016	Kenya	KE	KEN	Thika	-1.04	37.08	pil	16	2016-08-02	wastewater	wastewater metagenome	ERS2520971	ERX2624137	ERR2607481	Illumina HiSeq 3000
DTU_2016_113_3_MG_KEN-72_2	3	2016_pil_ken_01	GS pilot 2016	Kenya	KE	KEN	Thika	-1.04	37.08	pil	16	2016-08-02	wastewater	wastewater metagenome	ERS2520972	ERX2624138	ERR2607482	Illumina HiSeq 3000
DTU_2016_114_4_MG_KEN-72_3	4	2016_pil_ken_01	GS pilot 2016	Kenya	KE	KEN	Thika	-1.04	37.08	pil	16	2016-08-02	wastewater	wastewater metagenome	ERS2520973	ERX2624139	ERR2607483	Illumina HiSeq 3000
DTU_2016_115_1_MG_KHM-21	1	2016_pil_khm_01	GS pilot 2016	Cambodia	KH	KHM	Phnom Penh	11.57	104.92	pil	16	2016-05-02	wastewater	wastewater metagenome	ERS2520975	ERX2624141	ERR2607485	Illumina HiSeq 3000
DTU_2016_116_1_MG_LKA-40	1	2016_pil_lka_01	GS pilot 2016	Sri Lanka	LK	LKA	Colombo	6.93	79.85	pil	16	2016-02-28	wastewater	wastewater metagenome	ERS2520976	ERX2624142	ERR2607486	Illumina HiSeq 3000
DTU_2016_117_1_MG_LUX-32	1	2016_pil_lux_01	GS pilot 2016	Luxembourg	LU	LUX	Belvaux	49.51	5.93	pil	16	2016-01-02	wastewater	wastewater metagenome	ERS2520977	ERX2624143	ERR2607487	Illumina HiSeq 3000
DTU_2016_118_1_MG_LVA-31	1	2016_pil_lva_01	GS pilot 2016	Latvia	LV	LVA	Riga	56.95	24.11	pil	16	2016-01-02	wastewater	wastewater metagenome	ERS2520981	ERX2624147	ERR2607491	Illumina HiSeq 3000
DTU_2016_119_2_MG_LVA-31_1	2	2016_pil_lva_01	GS pilot 2016	Latvia	LV	LVA	Riga	56.95	24.11	pil	16	2016-01-02	wastewater	wastewater metagenome	ERS2520978	ERX2624144	ERR2607488	Illumina HiSeq 3000
DTU_2016_120_3_MG_LVA-31_2	3	2016_pil_lva_01	GS pilot 2016	Latvia	LV	LVA	Riga	56.95	24.11	pil	16	2016-01-02	wastewater	wastewater metagenome	ERS2520979	ERX2624145	ERR2607489	Illumina HiSeq 3000
DTU_2016_121_4_MG_LVA-31_3	4	2016_pil_lva_01	GS pilot 2016	Latvia	LV	LVA	Riga	56.95	24.11	pil	16	2016-01-02	wastewater	wastewater metagenome	ERS2520980	ERX2624146	ERR2607490	Illumina HiSeq 3000
DTU_2016_122_1_MG_MDA-65	1	2016_pil_mda_01	GS pilot 2016	Moldova	MD	MDA	Chisinau	47.02	28.83	pil	16	2016-02-04	wastewater	wastewater metagenome	ERS2520984	ERX2624150	ERR2607494	Illumina HiSeq 3000
DTU_2016_123_2_MG_MDA-65_1	2	2016_pil_mda_01	GS pilot 2016	Moldova	MD	MDA	Chisinau	47.02	28.83	pil	16	2016-02-04	wastewater	wastewater metagenome	ERS2520982	ERX2624148	ERR2607492	Illumina HiSeq 3000
DTU_2016_124_3_MG_MDA-65_2	3	2016_pil_mda_01	GS pilot 2016	Moldova	MD	MDA	Chisinau	47.02	28.83	pil	16	2016-02-04	wastewater	wastewater metagenome	ERS2520983	ERX2624149	ERR2607493	Illumina HiSeq 3000
DTU_2016_125_1_MG_MKD-62	1	2016_pil_mkd_01	GS pilot 2016	Macedonia	MK	MKD	Skopje	42	21.43	pil	16	2016-02-02	wastewater	wastewater metagenome	ERS2520988	ERX2624154	ERR2607498	Illumina HiSeq 3000
DTU_2016_126_2_MG_MKD-62_1	2	2016_pil_mkd_01	GS pilot 2016	Macedonia	MK	MKD	Skopje	42	21.43	pil	16	2016-02-02	wastewater	wastewater metagenome	ERS2520985	ERX2624151	ERR2607495	Illumina HiSeq 3000
DTU_2016_127_3_MG_MKD-62_2	3	2016_pil_mkd_01	GS pilot 2016	Macedonia	MK	MKD	Skopje	42	21.43	pil	16	2016-02-02	wastewater	wastewater metagenome	ERS2520986	ERX2624152	ERR2607496	Illumina HiSeq 3000
DTU_2016_128_4_MG_MKD-62_3	4	2016_pil_mkd_01	GS pilot 2016	Macedonia	MK	MKD	Skopje	42	21.43	pil	16	2016-02-02	wastewater	wastewater metagenome	ERS2520987	ERX2624153	ERR2607497	Illumina HiSeq 3000
DTU_2016_129_1_MG_MLT-63	1	2016_pil_mlt_01	GS pilot 2016	Malta	MT	MLT	St. Venera	35.89	14.48	pil	16	2016-01-02	wastewater	wastewater metagenome	ERS2520991	ERX2624157	ERR2607501	Illumina HiSeq 3000
DTU_2016_130_2_MG_MLT-63_1	2	2016_pil_mlt_01	GS pilot 2016	Malta	MT	MLT	St. Venera	35.89	14.48	pil	16	2016-01-02	wastewater	wastewater metagenome	ERS2520989	ERX2624155	ERR2607499	Illumina HiSeq 3000
DTU_2016_131_3_MG_MLT-63_2	3	2016_pil_mlt_01	GS pilot 2016	Malta	MT	MLT	St. Venera	35.89	14.48	pil	16	2016-01-02	wastewater	wastewater metagenome	ERS2520990	ERX2624156	ERR2607500	Illumina HiSeq 3000
DTU_2016_132_1_MG_MYS-54	1	2016_pil_mys_01	GS pilot 2016	Malaysia	MY	MYS	Kuala Lumpur	3.15	101.69	pil	16	2016-04-02	wastewater	wastewater metagenome	ERS2520996	ERX2624162	ERR2607506	Illumina HiSeq 3000
DTU_2016_133_2_MG_MYS-54_1	2	2016_pil_mys_01	GS pilot 2016	Malaysia	MY	MYS	Kuala Lumpur	3.15	101.69	pil	16	2016-04-02	wastewater	wastewater metagenome	ERS2520992	ERX2624158	ERR2607502	Illumina HiSeq 3000
DTU_2016_134_3_MG_MYS-54_2	3	2016_pil_mys_01	GS pilot 2016	Malaysia	MY	MYS	Kuala Lumpur	3.15	101.69	pil	16	2016-04-02	wastewater	wastewater metagenome	ERS2520993	ERX2624159	ERR2607503	Illumina HiSeq 3000
DTU_2016_135_4_MG_MYS-54_3	4	2016_pil_mys_01	GS pilot 2016	Malaysia	MY	MYS	Kuala Lumpur	3.15	101.69	pil	16	2016-04-02	wastewater	wastewater metagenome	ERS2520994	ERX2624160	ERR2607504	Illumina HiSeq 3000
DTU_2016_136_5_MG_MYS-54_4	5	2016_pil_mys_01	GS pilot 2016	Malaysia	MY	MYS	Kuala Lumpur	3.15	101.69	pil	16	2016-04-02	wastewater	wastewater metagenome	ERS2520995	ERX2624161	ERR2607505	Illumina HiSeq 3000
DTU_2016_137_1_MG_NGA-50	1	2016_pil_nga_01	GS pilot 2016	Nigeria	NG	NGA	Lagos	6.46	3.39	pil	16	2016-02-02	wastewater	wastewater metagenome	ERS2520999	ERX2624165	ERR2607509	Illumina HiSeq 3000
DTU_2016_138_2_MG_NGA-50_1	2	2016_pil_nga_01	GS pilot 2016	Nigeria	NG	NGA	Lagos	6.46	3.39	pil	16	2016-02-02	wastewater	wastewater metagenome	ERS2520997	ERX2624163	ERR2607507	Illumina HiSeq 3000
DTU_2016_139_3_MG_NGA-50_2	3	2016_pil_nga_01	GS pilot 2016	Nigeria	NG	NGA	Lagos	6.46	3.39	pil	16	2016-02-02	wastewater	wastewater metagenome	ERS2520998	ERX2624164	ERR2607508	Illumina HiSeq 3000
DTU_2016_140_1_MG_NLD-43	1	2016_pil_nld_01	GS pilot 2016	Netherlands	NL	NLD	Bilthoven	52.15	5.21	pil	16	2016-01-27	wastewater	wastewater metagenome	ERS2521004	ERX2624170	ERR2607514	Illumina HiSeq 3000
DTU_2016_141_2_MG_NLD-43_1	2	2016_pil_nld_01	GS pilot 2016	Netherlands	NL	NLD	Bilthoven	52.15	5.21	pil	16	2016-01-27	wastewater	wastewater metagenome	ERS2521000	ERX2624166	ERR2607510	Illumina HiSeq 3000
DTU_2016_142_3_MG_NLD-43_2	3	2016_pil_nld_01	GS pilot 2016	Netherlands	NL	NLD	Bilthoven	52.15	5.21	pil	16	2016-01-27	wastewater	wastewater metagenome	ERS2521001	ERX2624167	ERR2607511	Illumina HiSeq 3000
DTU_2016_143_4_MG_NLD-43_3	4	2016_pil_nld_01	GS pilot 2016	Netherlands	NL	NLD	Bilthoven	52.15	5.21	pil	16	2016-01-27	wastewater	wastewater metagenome	ERS2521002	ERX2624168	ERR2607512	Illumina HiSeq 3000
DTU_2016_144_5_MG_NLD-43_4	5	2016_pil_nld_01	GS pilot 2016	Netherlands	NL	NLD	Bilthoven	52.15	5.21	pil	16	2016-01-27	wastewater	wastewater metagenome	ERS2521003	ERX2624169	ERR2607513	Illumina HiSeq 3000
DTU_2016_145_1_MG_NOR-34	1	2016_pil_nor_01	GS pilot 2016	Norway	NO	NOR	Oslo	59.91	10.74	pil	16	2016-03-02	wastewater	wastewater metagenome	ERS2521007	ERX2624173	ERR2607517	Illumina HiSeq 3000
DTU_2016_146_2_MG_NOR-34_1	2	2016_pil_nor_01	GS pilot 2016	Norway	NO	NOR	Oslo	59.91	10.74	pil	16	2016-03-02	wastewater	wastewater metagenome	ERS2521005	ERX2624171	ERR2607515	Illumina HiSeq 3000
DTU_2016_147_3_MG_NOR-34_2	3	2016_pil_nor_01	GS pilot 2016	Norway	NO	NOR	Oslo	59.91	10.74	pil	16	2016-03-02	wastewater	wastewater metagenome	ERS2521006	ERX2624172	ERR2607516	Illumina HiSeq 3000
DTU_2016_148_1_MG_NPL-33	1	2016_pil_npl_01	GS pilot 2016	Nepal	NP	NPL	Kathmandu	27.71	85.32	pil	16	2016-01-30	wastewater	wastewater metagenome	ERS2521008	ERX2624174	ERR2607518	Illumina HiSeq 3000
DTU_2016_149_1_MG_NZL-56	1	2016_pil_nzl_01	GS pilot 2016	New Zealand	NZ	NZL	Dunedin	-45.87	170.5	pil	16	2016-01-27	wastewater	wastewater metagenome	ERS2521009	ERX2624175	ERR2607519	Illumina HiSeq 3000
DTU_2016_150_1_MG_PAK-7	1	2016_pil_pak_01	GS pilot 2016	Pakistan	PK	PAK	Karachi	25.14	67.18	pil	16	2016-01-27	wastewater	wastewater metagenome	ERS2521010	ERX2624176	ERR2607520	Illumina HiSeq 3000
DTU_2016_151_1_MG_PER-35	1	2016_pil_per_01	GS pilot 2016	Peru	PE	PER	Lima	-12.06	-77.04	pil	16	2016-04-02	wastewater	wastewater metagenome	ERS2521011	ERX2624177	ERR2607521	Illumina HiSeq 3000
DTU_2016_152_1_MG_POL-36	1	2016_pil_pol_01	GS pilot 2016	Poland	PL	POL	Pulawy	51.42	21.97	pil	16	2016-02-02	wastewater	wastewater metagenome	ERS2521014	ERX2624180	ERR2607524	Illumina HiSeq 3000
DTU_2016_153_2_MG_POL-36_1	2	2016_pil_pol_01	GS pilot 2016	Poland	PL	POL	Pulawy	51.42	21.97	pil	16	2016-02-02	wastewater	wastewater metagenome	ERS2521012	ERX2624178	ERR2607522	Illumina HiSeq 3000
DTU_2016_154_3_MG_POL-36_2	3	2016_pil_pol_01	GS pilot 2016	Poland	PL	POL	Pulawy	51.42	21.97	pil	16	2016-02-02	wastewater	wastewater metagenome	ERS2521013	ERX2624179	ERR2607523	Illumina HiSeq 3000
DTU_2016_155_1_MG_SEN-8	1	2016_pil_sen_01	GS pilot 2016	Senegal	SN	SEN	Dakar	14.69	-17.45	pil	16	2016-02-02	wastewater	wastewater metagenome	ERS2521015	ERX2624181	ERR2607525	Illumina HiSeq 3000
DTU_2016_156_1_MG_SGP-52	1	2016_pil_sgp_01	GS pilot 2016	Singapore	SG	SGP	Singapore	1.36	103.82	pil	16	2016-03-02	wastewater	wastewater metagenome	ERS2521018	ERX2624184	ERR2607528	Illumina HiSeq 3000
DTU_2016_157_2_MG_SGP-52_1	2	2016_pil_sgp_01	GS pilot 2016	Singapore	SG	SGP	Singapore	1.36	103.82	pil	16	2016-03-02	wastewater	wastewater metagenome	ERS2521016	ERX2624182	ERR2607526	Illumina HiSeq 3000
DTU_2016_158_3_MG_SGP-52_2	3	2016_pil_sgp_01	GS pilot 2016	Singapore	SG	SGP	Singapore	1.36	103.82	pil	16	2016-03-02	wastewater	wastewater metagenome	ERS2521017	ERX2624183	ERR2607527	Illumina HiSeq 3000
DTU_2016_159_1_MG_SRB-37	1	2016_pil_srb_01	GS pilot 2016	Serbia	RS	SRB	Belgrade	44.82	20.46	pil	16	2016-01-27	wastewater	wastewater metagenome	ERS2521021	ERX2624187	ERR2607531	Illumina HiSeq 3000
DTU_2016_160_2_MG_SRB-37_1	2	2016_pil_srb_01	GS pilot 2016	Serbia	RS	SRB	Belgrade	44.82	20.46	pil	16	2016-01-27	wastewater	wastewater metagenome	ERS2521019	ERX2624185	ERR2607529	Illumina HiSeq 3000
DTU_2016_161_3_MG_SRB-37_2	3	2016_pil_srb_01	GS pilot 2016	Serbia	RS	SRB	Belgrade	44.82	20.46	pil	16	2016-01-27	wastewater	wastewater metagenome	ERS2521020	ERX2624186	ERR2607530	Illumina HiSeq 3000
DTU_2016_162_1_MG_SVK-9	1	2016_pil_svk_01	GS pilot 2016	Slovakia	SK	SVK	Bratislava	48.15	17.11	pil	16	2016-02-02	wastewater	wastewater metagenome	ERS2521023	ERX2624189	ERR2607533	Illumina HiSeq 3000
DTU_2016_163_2_MG_SVK-9_1	2	2016_pil_svk_01	GS pilot 2016	Slovakia	SK	SVK	Bratislava	48.15	17.11	pil	16	2016-02-02	wastewater	wastewater metagenome	ERS2521022	ERX2624188	ERR2607532	Illumina HiSeq 3000
DTU_2016_164_1_MG_SVN-38	1	2016_pil_svn_01	GS pilot 2016	Slovenia	SI	SVN	Ljubljana	46.05	14.51	pil	16	2016-01-25	wastewater	wastewater metagenome	ERS2521026	ERX2624192	ERR2607536	Illumina HiSeq 3000
DTU_2016_165_2_MG_SVN-38_1	2	2016_pil_svn_01	GS pilot 2016	Slovenia	SI	SVN	Ljubljana	46.05	14.51	pil	16	2016-01-25	wastewater	wastewater metagenome	ERS2521024	ERX2624190	ERR2607534	Illumina HiSeq 3000
DTU_2016_166_3_MG_SVN-38_2	3	2016_pil_svn_01	GS pilot 2016	Slovenia	SI	SVN	Ljubljana	46.05	14.51	pil	16	2016-01-25	wastewater	wastewater metagenome	ERS2521025	ERX2624191	ERR2607535	Illumina HiSeq 3000
DTU_2016_167_1_MG_SWE-41	1	2016_pil_swe_01	GS pilot 2016	Sweden	SE	SWE	Uppsala	59.86	17.64	pil	16	2016-02-02	wastewater	wastewater metagenome	ERS2521030	ERX2624196	ERR2607540	Illumina HiSeq 3000
DTU_2016_168_1_MG_SWE-41a	1	2016_pil_swe_02	GS pilot 2016	Sweden	SE	SWE	Gothenburg	57.71	11.97	pil	16	2016-11-02	wastewater	wastewater metagenome	ERS2521029	ERX2624195	ERR2607539	Illumina HiSeq 3000
DTU_2016_169_2_MG_SWE-41a_1	2	2016_pil_swe_02	GS pilot 2016	Sweden	SE	SWE	Gothenburg	57.71	11.97	pil	16	2016-11-02	wastewater	wastewater metagenome	ERS2521027	ERX2624193	ERR2607537	Illumina HiSeq 3000
DTU_2016_170_3_MG_SWE-41a_2	3	2016_pil_swe_02	GS pilot 2016	Sweden	SE	SWE	Gothenburg	57.71	11.97	pil	16	2016-11-02	wastewater	wastewater metagenome	ERS2521028	ERX2624194	ERR2607538	Illumina HiSeq 3000
DTU_2016_176_1_MG_TGO-44	1	2016_pil_tgo_01	GS pilot 2016	Togo	TG	TGO	Lome	6.13	1.22	pil	16	2016-01-26	wastewater	wastewater metagenome	ERS2521036	ERX2624202	ERR2607546	Illumina HiSeq 3000
DTU_2016_177_1_MG_TUR-46	1	2016_pil_tur_01	GS pilot 2016	Turkey	TR	TUR	Ankara	39.72	32.71	pil	16	2016-01-29	wastewater	wastewater metagenome	ERS2521039	ERX2624205	ERR2607549	Illumina HiSeq 3000
DTU_2016_178_2_MG_TUR-46_1	2	2016_pil_tur_01	GS pilot 2016	Turkey	TR	TUR	Ankara	39.72	32.71	pil	16	2016-01-29	wastewater	wastewater metagenome	ERS2521037	ERX2624203	ERR2607547	Illumina HiSeq 3000
DTU_2016_179_3_MG_TUR-46_2	3	2016_pil_tur_01	GS pilot 2016	Turkey	TR	TUR	Ankara	39.72	32.71	pil	16	2016-01-29	wastewater	wastewater metagenome	ERS2521038	ERX2624204	ERR2607548	Illumina HiSeq 3000
DTU_2016_180_1_MG_TZA-15	1	2016_pil_tza_01	GS pilot 2016	Tanzania	TZ	TZA	Moshi	-3.35	37.34	pil	16	2016-03-02	wastewater	wastewater metagenome	ERS2521040	ERX2624206	ERR2607550	Illumina HiSeq 3000
DTU_2016_181_1_MG_USA-74	1	2016_pil_usa_01	GS pilot 2016	USA	US	USA	Atlanta	33.75	-84.39	pil	16	2016-02-02	wastewater	wastewater metagenome	ERS2521080	ERX2624246	ERR2607590	Illumina HiSeq 3000
DTU_2016_182_1_MG_USA-74a	1	2016_pil_usa_02	GS pilot 2016	USA	US	USA	Seattle	47.6	-122.33	pil	16	2016-01-02	wastewater	wastewater metagenome	ERS2521044	ERX2624210	ERR2607554	Illumina HiSeq 3000
DTU_2016_183_2_MG_USA-74a_1	2	2016_pil_usa_02	GS pilot 2016	USA	US	USA	Seattle	47.6	-122.33	pil	16	2016-01-02	wastewater	wastewater metagenome	ERS2521041	ERX2624207	ERR2607551	Illumina HiSeq 3000
DTU_2016_184_3_MG_USA-74a_2	3	2016_pil_usa_02	GS pilot 2016	USA	US	USA	Seattle	47.6	-122.33	pil	16	2016-01-02	wastewater	wastewater metagenome	ERS2521042	ERX2624208	ERR2607552	Illumina HiSeq 3000
DTU_2016_185_4_MG_USA-74a_3	4	2016_pil_usa_02	GS pilot 2016	USA	US	USA	Seattle	47.6	-122.33	pil	16	2016-01-02	wastewater	wastewater metagenome	ERS2521043	ERX2624209	ERR2607553	Illumina HiSeq 3000
DTU_2016_186_1_MG_USA-74b	1	2016_pil_usa_03	GS pilot 2016	USA	US	USA	Chicago	41.88	-87.62	pil	16	2016-02-24	wastewater	wastewater metagenome	ERS2521051	ERX2624217	ERR2607561	Illumina HiSeq 3000
DTU_2016_187_2_MG_USA-74b_1	2	2016_pil_usa_03	GS pilot 2016	USA	US	USA	Chicago	41.88	-87.62	pil	16	2016-02-24	wastewater	wastewater metagenome	ERS2521045	ERX2624211	ERR2607555	Illumina HiSeq 3000
DTU_2016_188_3_MG_USA-74b_2	3	2016_pil_usa_03	GS pilot 2016	USA	US	USA	Chicago	41.88	-87.62	pil	16	2016-02-24	wastewater	wastewater metagenome	ERS2521046	ERX2624212	ERR2607556	Illumina HiSeq 3000
DTU_2016_189_4_MG_USA-74b_3	4	2016_pil_usa_03	GS pilot 2016	USA	US	USA	Chicago	41.88	-87.62	pil	16	2016-02-24	wastewater	wastewater metagenome	ERS2521047	ERX2624213	ERR2607557	Illumina HiSeq 3000
DTU_2016_190_5_MG_USA-74b_4	5	2016_pil_usa_03	GS pilot 2016	USA	US	USA	Chicago	41.88	-87.62	pil	16	2016-02-24	wastewater	wastewater metagenome	ERS2521048	ERX2624214	ERR2607558	Illumina HiSeq 3000
DTU_2016_193_1_MG_USA-74c	1	2016_pil_usa_04	GS pilot 2016	USA	US	USA	El Paso	31.78	-106.46	pil	16	2016-02-23	wastewater	wastewater metagenome	ERS2521049	ERX2624215	ERR2607559	Illumina HiSeq 3000
DTU_2016_193_1_MG_USA-74c_2	3	2016_pil_usa_04	GS pilot 2016	USA	US	USA	El Paso	31.78	-106.46	pil	16	2016-02-23	wastewater	wastewater metagenome	ERS2521053	ERX2624219	ERR2607563	Illumina HiSeq 3000
DTU_2016_194_2_MG_USA-74c_1	2	2016_pil_usa_04	GS pilot 2016	USA	US	USA	El Paso	31.78	-106.46	pil	16	2016-02-23	wastewater	wastewater metagenome	ERS2521050	ERX2624216	ERR2607560	Illumina HiSeq 3000
DTU_2016_194_2_MG_USA-74c_3	4	2016_pil_usa_04	GS pilot 2016	USA	US	USA	El Paso	31.78	-106.46	pil	16	2016-02-23	wastewater	wastewater metagenome	ERS2521052	ERX2624218	ERR2607562	Illumina HiSeq 3000
DTU_2016_195_1_MG_USA-74d	1	2016_pil_usa_05	GS pilot 2016	USA	US	USA	Portland	45.52	-122.67	pil	16	2016-10-02	wastewater	wastewater metagenome	ERS2521057	ERX2624223	ERR2607567	Illumina HiSeq 3000
DTU_2016_196_2_MG_USA-74d_1	2	2016_pil_usa_05	GS pilot 2016	USA	US	USA	Portland	45.52	-122.67	pil	16	2016-10-02	wastewater	wastewater metagenome	ERS2521054	ERX2624220	ERR2607564	Illumina HiSeq 3000
DTU_2016_197_3_MG_USA-74d_2	3	2016_pil_usa_05	GS pilot 2016	USA	US	USA	Portland	45.52	-122.67	pil	16	2016-10-02	wastewater	wastewater metagenome	ERS2521055	ERX2624221	ERR2607565	Illumina HiSeq 3000
DTU_2016_198_4_MG_USA-74d_3	4	2016_pil_usa_05	GS pilot 2016	USA	US	USA	Portland	45.52	-122.67	pil	16	2016-10-02	wastewater	wastewater metagenome	ERS2521056	ERX2624222	ERR2607566	Illumina HiSeq 3000
DTU_2016_199_1_MG_USA-74e	1	2016_pil_usa_06	GS pilot 2016	USA	US	USA	El Paso	31.78	-106.46	pil	16	2016-02-22	wastewater	wastewater metagenome	ERS2521061	ERX2624227	ERR2607571	Illumina HiSeq 3000
DTU_2016_200_2_MG_USA-74e_1	2	2016_pil_usa_06	GS pilot 2016	USA	US	USA	El Paso	31.78	-106.46	pil	16	2016-02-22	wastewater	wastewater metagenome	ERS2521058	ERX2624224	ERR2607568	Illumina HiSeq 3000
DTU_2016_201_3_MG_USA-74e_2	3	2016_pil_usa_06	GS pilot 2016	USA	US	USA	El Paso	31.78	-106.46	pil	16	2016-02-22	wastewater	wastewater metagenome	ERS2521059	ERX2624225	ERR2607569	Illumina HiSeq 3000
DTU_2016_202_4_MG_USA-74e_3	4	2016_pil_usa_06	GS pilot 2016	USA	US	USA	El Paso	31.78	-106.46	pil	16	2016-02-22	wastewater	wastewater metagenome	ERS2521060	ERX2624226	ERR2607570	Illumina HiSeq 3000
DTU_2016_203_1_MG_USA-74f	1	2016_pil_usa_07	GS pilot 2016	USA	US	USA	El Paso	31.78	-106.46	pil	16	2016-02-22	wastewater	wastewater metagenome	ERS2521068	ERX2624234	ERR2607578	Illumina HiSeq 3000
DTU_2016_204_2_MG_USA-74f_1	2	2016_pil_usa_07	GS pilot 2016	USA	US	USA	El Paso	31.78	-106.46	pil	16	2016-02-22	wastewater	wastewater metagenome	ERS2521062	ERX2624228	ERR2607572	Illumina HiSeq 3000
DTU_2016_205_3_MG_USA-74f_2	3	2016_pil_usa_07	GS pilot 2016	USA	US	USA	El Paso	31.78	-106.46	pil	16	2016-02-22	wastewater	wastewater metagenome	ERS2521063	ERX2624229	ERR2607573	Illumina HiSeq 3000
DTU_2016_206_4_MG_USA-74f_3	4	2016_pil_usa_07	GS pilot 2016	USA	US	USA	El Paso	31.78	-106.46	pil	16	2016-02-22	wastewater	wastewater metagenome	ERS2521064	ERX2624230	ERR2607574	Illumina HiSeq 3000
DTU_2016_207_5_MG_USA-74f_4	5	2016_pil_usa_07	GS pilot 2016	USA	US	USA	El Paso	31.78	-106.46	pil	16	2016-02-22	wastewater	wastewater metagenome	ERS2521065	ERX2624231	ERR2607575	Illumina HiSeq 3000
DTU_2016_208_6_MG_USA-74f_5	6	2016_pil_usa_07	GS pilot 2016	USA	US	USA	El Paso	31.78	-106.46	pil	16	2016-02-22	wastewater	wastewater metagenome	ERS2521066	ERX2624232	ERR2607576	Illumina HiSeq 3000
DTU_2016_209_7_MG_USA-74f_6	7	2016_pil_usa_07	GS pilot 2016	USA	US	USA	El Paso	31.78	-106.46	pil	16	2016-02-22	wastewater	wastewater metagenome	ERS2521067	ERX2624233	ERR2607577	Illumina HiSeq 3000
DTU_2016_210_1_MG_USA-74g	1	2016_pil_usa_08	GS pilot 2016	USA	US	USA	El Paso	31.78	-106.46	pil	16	2016-02-23	wastewater	wastewater metagenome	ERS2521077	ERX2624243	ERR2607587	Illumina HiSeq 3000
DTU_2016_211_2_MG_USA-74g_1	2	2016_pil_usa_08	GS pilot 2016	USA	US	USA	El Paso	31.78	-106.46	pil	16	2016-02-23	wastewater	wastewater metagenome	ERS2521069	ERX2624235	ERR2607579	Illumina HiSeq 3000
DTU_2016_212_3_MG_USA-74g_2	3	2016_pil_usa_08	GS pilot 2016	USA	US	USA	El Paso	31.78	-106.46	pil	16	2016-02-23	wastewater	wastewater metagenome	ERS2521070	ERX2624236	ERR2607580	Illumina HiSeq 3000
DTU_2016_213_4_MG_USA-74g_3	4	2016_pil_usa_08	GS pilot 2016	USA	US	USA	El Paso	31.78	-106.46	pil	16	2016-02-23	wastewater	wastewater metagenome	ERS2521071	ERX2624237	ERR2607581	Illumina HiSeq 3000
DTU_2016_214_5_MG_USA-74g_4	5	2016_pil_usa_08	GS pilot 2016	USA	US	USA	El Paso	31.78	-106.46	pil	16	2016-02-23	wastewater	wastewater metagenome	ERS2521072	ERX2624238	ERR2607582	Illumina HiSeq 3000
DTU_2016_215_6_MG_USA-74g_5	6	2016_pil_usa_08	GS pilot 2016	USA	US	USA	El Paso	31.78	-106.46	pil	16	2016-02-23	wastewater	wastewater metagenome	ERS2521073	ERX2624239	ERR2607583	Illumina HiSeq 3000
DTU_2016_216_7_MG_USA-74g_6	7	2016_pil_usa_08	GS pilot 2016	USA	US	USA	El Paso	31.78	-106.46	pil	16	2016-02-23	wastewater	wastewater metagenome	ERS2521074	ERX2624240	ERR2607584	Illumina HiSeq 3000
DTU_2016_217_8_MG_USA-74g_7	8	2016_pil_usa_08	GS pilot 2016	USA	US	USA	El Paso	31.78	-106.46	pil	16	2016-02-23	wastewater	wastewater metagenome	ERS2521075	ERX2624241	ERR2607585	Illumina HiSeq 3000
DTU_2016_218_9_MG_USA-74g_8	9	2016_pil_usa_08	GS pilot 2016	USA	US	USA	El Paso	31.78	-106.46	pil	16	2016-02-23	wastewater	wastewater metagenome	ERS2521076	ERX2624242	ERR2607586	Illumina HiSeq 3000
DTU_2016_219_1_MG_USA-74h	1	2016_pil_usa_09	GS pilot 2016	USA	US	USA	South Adams County	42.2	-83.54	pil	16	2016	wastewater	wastewater metagenome	ERS2521078	ERX2624244	ERR2607588	Illumina HiSeq 3000
DTU_2016_220_1_MG_USA-74i	1	2016_pil_usa_10	GS pilot 2016	USA	US	USA	Boulder	40.01	-105.27	pil	16	2016-03-28	wastewater	wastewater metagenome	ERS2521079	ERX2624245	ERR2607589	Illumina HiSeq 3000
DTU_2016_221_1_MG_VNM-48	1	2016_pil_vnm_01	GS pilot 2016	Viet Nam	VN	VNM	Ho Chi Minh	10.78	106.7	pil	16	2016-01-27	wastewater	wastewater metagenome	ERS2521081	ERX2624247	ERR2607591	Illumina HiSeq 3000
DTU_2016_222_1_MG_XK-60	1	2016_pil_rks_01	GS pilot 2016	Kosovo	XK	RKS	Prishtina	42.66	21.16	pil	16	2016-03-02	wastewater	wastewater metagenome	ERS2521082	ERX2624248	ERR2607592	Illumina HiSeq 3000
DTU_2016_223_1_MG_ZAF-39	1	2016_pil_zaf_01	GS pilot 2016	South Africa	ZA	ZAF	Johannesburg	-26.21	28.05	pil	16	2016-04-02	wastewater	wastewater metagenome	ERS2521085	ERX2624251	ERR2607595	Illumina HiSeq 3000
DTU_2016_224_2_MG_ZAF-39_1	2	2016_pil_zaf_01	GS pilot 2016	South Africa	ZA	ZAF	Johannesburg	-26.21	28.05	pil	16	2016-04-02	wastewater	wastewater metagenome	ERS2521083	ERX2624249	ERR2607593	Illumina HiSeq 3000
DTU_2016_225_3_MG_ZAF-39_2	3	2016_pil_zaf_01	GS pilot 2016	South Africa	ZA	ZAF	Johannesburg	-26.21	28.05	pil	16	2016-04-02	wastewater	wastewater metagenome	ERS2521084	ERX2624250	ERR2607594	Illumina HiSeq 3000
DTU_2016_226_1_MG_ZMB-49	1	2016_pil_zmb_01	GS pilot 2016	Zambia	ZM	ZMB	Lusaka	-15.42	28.28	pil	16	2016-01-25	wastewater	wastewater metagenome	ERS2521095	ERX2624261	ERR2607605	Illumina HiSeq 3000
DTU_2016_227_2_MG_ZMB-49_1	2	2016_pil_zmb_01	GS pilot 2016	Zambia	ZM	ZMB	Lusaka	-15.42	28.28	pil	16	2016-01-25	wastewater	wastewater metagenome	ERS2521086	ERX2624252	ERR2607596	Illumina HiSeq 3000
DTU_2016_228_3_MG_ZMB-49_2	3	2016_pil_zmb_01	GS pilot 2016	Zambia	ZM	ZMB	Lusaka	-15.42	28.28	pil	16	2016-01-25	wastewater	wastewater metagenome	ERS2521087	ERX2624253	ERR2607597	Illumina HiSeq 3000
DTU_2016_229_1_MG_ZMB-49b	1	2016_pil_zmb_02	GS pilot 2016	Zambia	ZM	ZMB	Kitwe	-12.81	28.21	pil	16	2016-12-01	wastewater	wastewater metagenome	ERS2521094	ERX2624260	ERR2607604	Illumina HiSeq 3000
DTU_2016_230_2_MG_ZMB-49b_1	2	2016_pil_zmb_02	GS pilot 2016	Zambia	ZM	ZMB	Kitwe	-12.81	28.21	pil	16	2016-12-01	wastewater	wastewater metagenome	ERS2521088	ERX2624254	ERR2607598	Illumina HiSeq 3000
DTU_2016_231_3_MG_ZMB-49b_2	3	2016_pil_zmb_02	GS pilot 2016	Zambia	ZM	ZMB	Kitwe	-12.81	28.21	pil	16	2016-12-01	wastewater	wastewater metagenome	ERS2521089	ERX2624255	ERR2607599	Illumina HiSeq 3000
DTU_2016_232_4_MG_ZMB-49b_3	4	2016_pil_zmb_02	GS pilot 2016	Zambia	ZM	ZMB	Kitwe	-12.81	28.21	pil	16	2016-12-01	wastewater	wastewater metagenome	ERS2521090	ERX2624256	ERR2607600	Illumina HiSeq 3000
DTU_2016_233_5_MG_ZMB-49b_4	5	2016_pil_zmb_02	GS pilot 2016	Zambia	ZM	ZMB	Kitwe	-12.81	28.21	pil	16	2016-12-01	wastewater	wastewater metagenome	ERS2521091	ERX2624257	ERR2607601	Illumina HiSeq 3000
DTU_2016_234_6_MG_ZMB-49b_5	6	2016_pil_zmb_02	GS pilot 2016	Zambia	ZM	ZMB	Kitwe	-12.81	28.21	pil	16	2016-12-01	wastewater	wastewater metagenome	ERS2521092	ERX2624258	ERR2607602	Illumina HiSeq 3000
DTU_2016_235_7_MG_ZMB-49b_6	7	2016_pil_zmb_02	GS pilot 2016	Zambia	ZM	ZMB	Kitwe	-12.81	28.21	pil	16	2016-12-01	wastewater	wastewater metagenome	ERS2521093	ERX2624259	ERR2607603	Illumina HiSeq 3000
DTU_2016_236_1_MG_Reproduce_12_1	1	2016_pil_irn_02	GS pilot 2016 reproduce	Iran	IR	IRN	Tehran	35.7	51.4	pil	16	2016-02-03	wastewater	wastewater metagenome	ERS12242436	ERX9401104	ERR9855093	Illumina HiSeq 3000
DTU_2016_237_2_MG_Reproduce_12_3	1	2016_pil_irn_03	GS pilot 2016 reproduce	Iran	IR	IRN	Tehran	35.7	51.4	pil	16	2016-02-03	wastewater	wastewater metagenome	ERS12242437	ERX9401106	ERR9855095	Illumina HiSeq 3000
DTU_2016_238_1_MG_Reproduce_15_1	1	2016_pil_tza_02	GS pilot 2016 reproduce	Tanzania	TZ	TZA	Moshi	-3.35	37.34	pil	16	2016-02-04	wastewater	wastewater metagenome	ERS12242438	ERX9401107	ERR9855096	Illumina HiSeq 3000
DTU_2016_239_2_MG_Reproduce_15_3	1	2016_pil_tza_03	GS pilot 2016 reproduce	Tanzania	TZ	TZA	Moshi	-3.35	37.34	pil	16	2016-02-04	wastewater	wastewater metagenome	ERS12242439	ERX9401101	ERR9855090	Illumina HiSeq 3000
DTU_2016_240_1_MG_Reproduce_18a_1	1	2016_pil_aus_03	GS pilot 2016 reproduce	Australia	AU	AUS	Melbourne	-37.81	144.96	pil	16	2016-08-02	wastewater	wastewater metagenome	ERS12242440	ERX9401097	ERR9855086	Illumina HiSeq 3000
DTU_2016_241_2_MG_Reproduce_18a_3	1	2016_pil_aus_04	GS pilot 2016 reproduce	Australia	AU	AUS	Melbourne	-37.81	144.96	pil	16	2016-08-02	wastewater	wastewater metagenome	ERS12242441	ERX9401105	ERR9855094	Illumina HiSeq 3000
DTU_2016_242_1_MG_Reproduce_22_1	1	2016_pil_can_05	GS pilot 2016 reproduce	Canada	CA	CAN	Regina	50.45	-104.62	pil	16	2016-01-26	wastewater	wastewater metagenome	ERS12242442	ERX9401098	ERR9855087	Illumina HiSeq 3000
DTU_2016_243_2_MG_Reproduce_22_3	1	2016_pil_can_06	GS pilot 2016 reproduce	Canada	CA	CAN	Regina	50.45	-104.62	pil	16	2016-01-26	wastewater	wastewater metagenome	ERS12242443	ERX9401099	ERR9855088	Illumina HiSeq 3000
DTU_2016_244_1_MG_Reproduce_27_1	1	2016_pil_deu_02	GS pilot 2016 reproduce	Germany	DE	DEU	Berlin	52.52	13.39	pil	16	2016-02-09	wastewater	wastewater metagenome	ERS12242444	ERX9401100	ERR9855089	Illumina HiSeq 3000
DTU_2016_245_2_MG_Reproduce_27_3	1	2016_pil_deu_03	GS pilot 2016 reproduce	Germany	DE	DEU	Berlin	52.52	13.39	pil	16	2016-02-09	wastewater	wastewater metagenome	ERS12242445	ERX9401103	ERR9855092	Illumina HiSeq 3000
DTU_2016_246_1_MG_Reproduce_53a_1	1	2016_pil_bra_03	GS pilot 2016 reproduce	Brazil	BR	BRA	Belem	-1.45	-48.47	pil	16	2016-02-17	wastewater	wastewater metagenome	ERS12242446	ERX9401108	ERR9855097	Illumina HiSeq 3000
DTU_2016_247_2_MG_Reproduce_53a_3	1	2016_pil_bra_04	GS pilot 2016 reproduce	Brazil	BR	BRA	Belem	-1.45	-48.47	pil	16	2016-02-17	wastewater	wastewater metagenome	ERS12242447	ERX9401102	ERR9855091	Illumina HiSeq 3000
DTU_2016_248_1_MG_Reproduce_54_1	1	2016_pil_mys_02	GS pilot 2016 reproduce	Malaysia	MY	MYS	Kuala Lumpur	3.15	101.69	pil	16	2016-02-05	wastewater	wastewater metagenome	ERS12242448	ERX9401109	ERR9855098	Illumina HiSeq 3000
DTU_2016_249_2_MG_Reproduce_54_3	1	2016_pil_mys_03	GS pilot 2016 reproduce	Malaysia	MY	MYS	Kuala Lumpur	3.15	101.69	pil	16	2016-02-05	wastewater	wastewater metagenome	ERS12242449	ERX9401096	ERR9855085	Illumina HiSeq 3000
DTU_2016_250_1_MG_Reproduce_64_1	1	2016_pil_chn_02	GS pilot 2016 reproduce	China	CN	CHN	Guangzhou	23.13	113.26	pil	16	2016-02-02	wastewater	wastewater metagenome	ERS12242450	ERX9401110	ERR9855099	Illumina HiSeq 3000
DTU_2016_251_2_MG_Reproduce_64_3	1	2016_pil_chn_03	GS pilot 2016 reproduce	China	CN	CHN	Guangzhou	23.13	113.26	pil	16	2016-02-02	wastewater	wastewater metagenome	ERS12242451	ERX9401095	ERR9855084	Illumina HiSeq 3000
DTU_2017_306_1_MG_PT_LI	1	2017_jun_prt_01	GS snapshot june 2017	Portugal	PT	PRT	Lisbon	38.71	-9.14	jun	17	2017-06-06	wastewater	wastewater metagenome	ERS2597408	ERX2697817	ERR2683203	Illumina NovaSeq 6000
DTU_2017_307_1_MG_ES_BA	1	2017_jun_esp_01	GS snapshot june 2017	Spain	ES	ESP	Barcelona	41.38	2.18	jun	17	2017-06-08	wastewater	wastewater metagenome	ERS2597419	ERX2697828	ERR2683214	Illumina NovaSeq 6000
DTU_2017_308_1_MG_GR_AT	1	2017_jun_grc_01	GS snapshot june 2017	Greece	GR	GRC	Athens	37.98	23.73	jun	17	2017-06-09	wastewater	wastewater metagenome	ERS2597430	ERX2697839	ERR2683225	Illumina NovaSeq 6000
DTU_2017_309_1_MG_GB_FA	1	2017_jun_gbr_01	GS snapshot june 2017	United Kingdom	GB	GBR	Falmouth	50.16	-5.07	jun	17	2017-06-09	wastewater	wastewater metagenome	ERS2597441	ERX2697850	ERR2683236	Illumina NovaSeq 6000
DTU_2017_310_1_MG_GB_CA	1	2017_jun_gbr_02	GS snapshot june 2017	United Kingdom	GB	GBR	Camborne	50.21	-5.3	jun	17	2017-06-09	wastewater	wastewater metagenome	ERS2597452	ERX2697861	ERR2683247	Illumina NovaSeq 6000
DTU_2017_311_1_MG_TD_ND	1	2017_jun_tcd_01	GS snapshot june 2017	Chad	TD	TCD	N'Djamena	12.12	15.05	jun	17	2017-06-11	wastewater	wastewater metagenome	ERS2597463	ERX2697872	ERR2683258	Illumina NovaSeq 6000
DTU_2017_312_1_MG_CI_AB	1	2017_jun_civ_01	GS snapshot june 2017	Cote d'Ivoire	CI	CIV	Abidjan	5.32	-4.02	jun	17	2017-06-13	wastewater	wastewater metagenome	ERS2597474	ERX2697883	ERR2683269	Illumina NovaSeq 6000
DTU_2017_313_1_MG_CI_BO_a	1	2017_jun_civ_02	GS snapshot june 2017	Cote d'Ivoire	CI	CIV	Bwake	7.71	-5.02	jun	17	2017-06-12	wastewater	wastewater metagenome	ERS2597485	ERX2697894	ERR2683280	Illumina NovaSeq 6000
DTU_2017_314_1_MG_CI_YA	1	2017_jun_civ_03	GS snapshot june 2017	Cote d'Ivoire	CI	CIV	Yamoussoukro	6.81	-5.27	jun	17	2017-06-12	wastewater	wastewater metagenome	ERS2597328	ERX2697737	ERR2683123	Illumina NovaSeq 6000
DTU_2017_315_1_MG_MY_KL	1	2017_jun_mys_01	GS snapshot june 2017	Malaysia	MY	MYS	Kuala Lumpur	3.15	101.69	jun	17	2017-06-15	wastewater	wastewater metagenome	ERS2597339	ERX2697748	ERR2683134	Illumina NovaSeq 6000
DTU_2017_316_1_MG_MY_KG	1	2017_jun_mys_02	GS snapshot june 2017	Malaysia	MY	MYS	Klang	3.04	101.45	jun	17	2017-06-16	wastewater	wastewater metagenome	ERS2597350	ERX2697759	ERR2683145	Illumina NovaSeq 6000
DTU_2017_317_1_MG_CM_YA	1	2017_jun_cmr_01	GS snapshot june 2017	Cameroon	CM	CMR	Yaounde	3.87	11.52	jun	17	2017-06-15	wastewater	wastewater metagenome	ERS2597361	ERX2697770	ERR2683156	Illumina NovaSeq 6000
DTU_2017_318_1_MG_HK_HK	1	2017_jun_hkg_01	GS snapshot june 2017	Hong Kong	HK	HKG	Hong Kong	22.28	114.16	jun	17	2017-06-23	wastewater	wastewater metagenome	ERS2597372	ERX2697781	ERR2683167	Illumina NovaSeq 6000
DTU_2017_319_1_MG_VN_HO	1	2017_jun_vnm_01	GS snapshot june 2017	Viet Nam	VN	VNM	Hanoi	21.03	105.85	jun	17	2017-06-16	wastewater	wastewater metagenome	ERS2597383	ERX2697792	ERR2683178	Illumina NovaSeq 6000
DTU_2017_320_1_MG_BR_BE	1	2017_jun_bra_01	GS snapshot june 2017	Brazil	BR	BRA	Belem	-1.45	-48.47	jun	17	2017-06-23	wastewater	wastewater metagenome	ERS2597393	ERX2697802	ERR2683188	Illumina NovaSeq 6000
DTU_2017_321_1_MG_US_PO	1	2017_jun_usa_01	GS snapshot june 2017	USA	US	USA	Portland	45.52	-122.67	jun	17	2017-01-01	wastewater	wastewater metagenome	ERS2597394	ERX2697803	ERR2683189	Illumina NovaSeq 6000
DTU_2017_322_1_MG_GL_SI	1	2017_jun_grl_01	GS snapshot june 2017	Greenland	DK	DNK	Sisimiut	66.93	-53.67	jun	17	2017-06-16	wastewater	wastewater metagenome	ERS2597395	ERX2697804	ERR2683190	Illumina NovaSeq 6000
DTU_2017_323_1_MG_MY_AS	1	2017_jun_mys_03	GS snapshot june 2017	Malaysia	MY	MYS	Sungai Petani	5.64	100.49	jun	17	2017-06-12	wastewater	wastewater metagenome	ERS2597396	ERX2697805	ERR2683191	Illumina NovaSeq 6000
DTU_2017_324_1_MG_MY_PG	1	2017_jun_mys_04	GS snapshot june 2017	Malaysia	MY	MYS	George Town	5.41	100.33	jun	17	2017-06-08	wastewater	wastewater metagenome	ERS2597398	ERX2697807	ERR2683193	Illumina NovaSeq 6000
DTU_2017_325_1_MG_MY_IP	1	2017_jun_mys_05	GS snapshot june 2017	Malaysia	MY	MYS	Ipoh	4.6	101.09	jun	17	2017-08-12	wastewater	wastewater metagenome	ERS2597399	ERX2697808	ERR2683194	Illumina NovaSeq 6000
DTU_2017_326_1_MG_MY_PB	1	2017_jun_mys_06	GS snapshot june 2017	Malaysia	MY	MYS	Butterworth	5.39	100.37	jun	17	2017-06-08	wastewater	wastewater metagenome	ERS2597400	ERX2697809	ERR2683195	Illumina NovaSeq 6000
DTU_2017_327_1_MG_JP_JP	1	2017_jun_jpn_01	GS snapshot june 2017	Japan	JP	JPN	Anonymous	NA	NA	jun	17	2017-06-12	wastewater	wastewater metagenome	ERS2597401	ERX2697810	ERR2683196	Illumina NovaSeq 6000
DTU_2017_328_1_MG_DK_AV	1	2017_jun_dnk_01	GS snapshot june 2017	Denmark	DK	DNK	Avedore	55.63	12.46	jun	17	2017-06-15	wastewater	wastewater metagenome	ERS2597402	ERX2697811	ERR2683197	Illumina NovaSeq 6000
DTU_2017_329_1_MG_NL_AM	1	2017_jun_nld_01	GS snapshot june 2017	Netherlands	NL	NLD	Amsterdam	52.37	4.89	jun	17	2017-06-12	wastewater	wastewater metagenome	ERS2597403	ERX2697812	ERR2683198	Illumina NovaSeq 6000
DTU_2017_330_1_MG_NL_UT	1	2017_jun_nld_02	GS snapshot june 2017	Netherlands	NL	NLD	Utrecht	52.09	5.11	jun	17	2017-06-12	wastewater	wastewater metagenome	ERS2597404	ERX2697813	ERR2683199	Illumina NovaSeq 6000
DTU_2017_331_1_MG_UY_MV	1	2017_jun_ury_01	GS snapshot june 2017	Uruguay	UY	URY	Montevideo	-34.91	-56.19	jun	17	2017-06-16	wastewater	wastewater metagenome	ERS2597405	ERX2697814	ERR2683200	Illumina NovaSeq 6000
DTU_2017_339_1_MG_DE_DR	1	2017_jun_deu_01	GS snapshot june 2017	Germany	DE	DEU	Dresden	51.05	13.74	jun	17	2017-07-09	wastewater	wastewater metagenome	ERS2597414	ERX2697823	ERR2683209	Illumina NovaSeq 6000
DTU_2017_340_1_MG_AL_TI	1	2017_jun_alb_01	GS snapshot june 2017	Albania	AL	ALB	Tirana	41.32	19.9	jun	17	2017-06-05	wastewater	wastewater metagenome	ERS2597415	ERX2697824	ERR2683210	Illumina NovaSeq 6000
DTU_2017_341_1_MG_GH_AC	1	2017_jun_gha_01	GS snapshot june 2017	Ghana	GH	GHA	Accra	5.56	-0.21	jun	17	2017-06-16	wastewater	wastewater metagenome	ERS2597416	ERX2697825	ERR2683211	Illumina NovaSeq 6000
DTU_2017_342_1_MG_GH_KU	1	2017_jun_gha_02	GS snapshot june 2017	Ghana	GH	GHA	Kumasi	6.7	-1.62	jun	17	2017-06-16	wastewater	wastewater metagenome	ERS2597417	ERX2697826	ERR2683212	Illumina NovaSeq 6000
DTU_2017_343_1_MG_NZ_CH	1	2017_jun_nzl_01	GS snapshot june 2017	New Zealand	NZ	NZL	Christchurch	-43.53	172.64	jun	17	2017-06-06	wastewater	wastewater metagenome	ERS2597418	ERX2697827	ERR2683213	Illumina NovaSeq 6000
DTU_2017_344_1_MG_PH_QU	1	2017_jun_phl_01	GS snapshot june 2017	Philippines	PH	PHL	Manila	14.59	120.98	jun	17	2017-06-29	wastewater	wastewater metagenome	ERS2597420	ERX2697829	ERR2683215	Illumina NovaSeq 6000
DTU_2017_345_1_MG_FR_NA	1	2017_jun_fra_01	GS snapshot june 2017	France	FR	FRA	Nantes	47.22	-1.55	jun	17	2017-06-19	wastewater	wastewater metagenome	ERS2597421	ERX2697830	ERR2683216	Illumina NovaSeq 6000
DTU_2017_346_1_MG_FR_AU	1	2017_jun_fra_02	GS snapshot june 2017	France	FR	FRA	Saint Philibert	47.21	5.01	jun	17	2017-06-20	wastewater	wastewater metagenome	ERS2597422	ERX2697831	ERR2683217	Illumina NovaSeq 6000
DTU_2017_347_1_MG_CH_BR	1	2017_jun_che_01	GS snapshot june 2017	Switzerland	CH	CHE	Bern	46.95	7.45	jun	17	2017-06-11	wastewater	wastewater metagenome	ERS2597423	ERX2697832	ERR2683218	Illumina NovaSeq 6000
DTU_2017_348_1_MG_SI_LJ	1	2017_jun_svn_01	GS snapshot june 2017	Slovenia	SI	SVN	Ljubljana	46.05	14.51	jun	17	2017-06-14	wastewater	wastewater metagenome	ERS2597424	ERX2697833	ERR2683219	Illumina NovaSeq 6000
DTU_2017_349_1_MG_SE_UP	1	2017_jun_swe_01	GS snapshot june 2017	Sweden	SE	SWE	Uppsala	59.86	17.64	jun	17	2017-06-12	wastewater	wastewater metagenome	ERS2597425	ERX2697834	ERR2683220	Illumina NovaSeq 6000
DTU_2017_350_1_MG_IT_VE	1	2017_jun_ita_01	GS snapshot june 2017	Italy	IT	ITA	Verbania	45.92	8.55	jun	17	2017-06-12	wastewater	wastewater metagenome	ERS2597426	ERX2697835	ERR2683221	Illumina NovaSeq 6000
DTU_2017_351_1_MG_IT_CA	1	2017_jun_ita_02	GS snapshot june 2017	Italy	IT	ITA	Cannobio	46.06	8.7	jun	17	2017-06-12	wastewater	wastewater metagenome	ERS2597427	ERX2697836	ERR2683222	Illumina NovaSeq 6000
DTU_2017_352_1_MG_IT_NO	1	2017_jun_ita_03	GS snapshot june 2017	Italy	IT	ITA	Novara	45.58	8.55	jun	17	2017-06-12	wastewater	wastewater metagenome	ERS2597428	ERX2697837	ERR2683223	Illumina NovaSeq 6000
DTU_2017_353_1_MG_IE_GA	1	2017_jun_irl_01	GS snapshot june 2017	Ireland	IE	IRL	Galway	53.27	-9.05	jun	17	2017-06-12	wastewater	wastewater metagenome	ERS2597429	ERX2697838	ERR2683224	Illumina NovaSeq 6000
DTU_2017_354_1_MG_AT_VI	1	2017_jun_aut_01	GS snapshot june 2017	Austria	AT	AUT	Vienna	48.21	16.37	jun	17	2017-06-07	wastewater	wastewater metagenome	ERS2597431	ERX2697840	ERR2683226	Illumina NovaSeq 6000
DTU_2017_355_1_MG_SN_DA	1	2017_jun_sen_01	GS snapshot june 2017	Senegal	SN	SEN	Dakar	14.69	-17.45	jun	17	2017-06-15	wastewater	wastewater metagenome	ERS2597432	ERX2697841	ERR2683227	Illumina NovaSeq 6000
DTU_2017_356_1_MG_ME_PO	1	2017_jun_mne_01	GS snapshot june 2017	Montenegro	ME	MNE	Podgorica	42.44	19.26	jun	17	2017-06-16	wastewater	wastewater metagenome	ERS2597433	ERX2697842	ERR2683228	Illumina NovaSeq 6000
DTU_2017_357_1_MG_ET_AD	1	2017_jun_eth_01	GS snapshot june 2017	Ethiopia	ET	ETH	Addis Ababa	9	38.75	jun	17	2017-06-27	wastewater	wastewater metagenome	ERS2597434	ERX2697843	ERR2683229	Illumina NovaSeq 6000
DTU_2017_358_1_MG_RS_BE	1	2017_jun_srb_01	GS snapshot june 2017	Serbia	RS	SRB	Belgrade	44.82	20.46	jun	17	2017-06-16	wastewater	wastewater metagenome	ERS2597435	ERX2697844	ERR2683230	Illumina NovaSeq 6000
DTU_2017_359_1_MG_FI_TU	1	2017_jun_fin_01	GS snapshot june 2017	Finland	FI	FIN	Turku	60.45	22.27	jun	17	2017-06-12	wastewater	wastewater metagenome	ERS2597436	ERX2697845	ERR2683231	Illumina NovaSeq 6000
DTU_2017_360_1_MG_FI_OU	1	2017_jun_fin_02	GS snapshot june 2017	Finland	FI	FIN	Oulu	65.01	25.47	jun	17	2017-06-12	wastewater	wastewater metagenome	ERS2597437	ERX2697846	ERR2683232	Illumina NovaSeq 6000
DTU_2017_361_1_MG_FI_HE	1	2017_jun_fin_03	GS snapshot june 2017	Finland	FI	FIN	Helsinki	60.17	24.94	jun	17	2017-06-06	wastewater	wastewater metagenome	ERS2597438	ERX2697847	ERR2683233	Illumina NovaSeq 6000
DTU_2017_362_1_MG_CZ_PR	1	2017_jun_cze_01	GS snapshot june 2017	Czech Republic	CZ	CZE	Praha	50.09	14.42	jun	17	2017-06-13	wastewater	wastewater metagenome	ERS2597439	ERX2697848	ERR2683234	Illumina NovaSeq 6000
DTU_2017_363_1_MG_CZ_BR	1	2017_jun_cze_02	GS snapshot june 2017	Czech Republic	CZ	CZE	Brno	49.19	16.61	jun	17	2017-06-13	wastewater	wastewater metagenome	ERS2597440	ERX2697849	ERR2683235	Illumina NovaSeq 6000
DTU_2017_364_1_MG_TZ_MW	1	2017_jun_tza_01	GS snapshot june 2017	Tanzania	TZ	TZA	Mwanza	-2.52	32.9	jun	17	2017-06-12	wastewater	wastewater metagenome	ERS2597442	ERX2697851	ERR2683237	Illumina NovaSeq 6000
DTU_2017_365_1_MG_TZ_MO	1	2017_jun_tza_02	GS snapshot june 2017	Tanzania	TZ	TZA	Morogoro	-6.87	37.81	jun	17	2017-06-17	wastewater	wastewater metagenome	ERS2597443	ERX2697852	ERR2683238	Illumina NovaSeq 6000
DTU_2017_366_1_MG_PY_SL	1	2017_jun_pry_01	GS snapshot june 2017	Paraguay	PY	PRY	San Lorenzo	-25.34	-57.51	jun	17	2017-06-16	wastewater	wastewater metagenome	ERS2597444	ERX2697853	ERR2683239	Illumina NovaSeq 6000
DTU_2017_367_1_MG_PY_AS	1	2017_jun_pry_02	GS snapshot june 2017	Paraguay	PY	PRY	Asuncion	-25.28	-57.63	jun	17	2017-06-15	wastewater	wastewater metagenome	ERS2597445	ERX2697854	ERR2683240	Illumina NovaSeq 6000
DTU_2017_368_1_MG_BB_BR	1	2017_jun_brb_01	GS snapshot june 2017	Barbados	BB	BRB	Bridgetown	13.1	-59.62	jun	17	2017-06-15	wastewater	wastewater metagenome	ERS2597446	ERX2697855	ERR2683241	Illumina NovaSeq 6000
DTU_2017_369_1_MG_BB_WO	1	2017_jun_brb_02	GS snapshot june 2017	Barbados	BB	BRB	Worthing	13.07	-59.58	jun	17	2017-06-15	wastewater	wastewater metagenome	ERS2597447	ERX2697856	ERR2683242	Illumina NovaSeq 6000
DTU_2017_370_1_MG_US_WA	1	2017_jun_usa_02	GS snapshot june 2017	USA	US	USA	Waco	31.55	-97.15	jun	17	2017-06-15	wastewater	wastewater metagenome	ERS2597448	ERX2697857	ERR2683243	Illumina NovaSeq 6000
DTU_2017_371_1_MG_US_AU	1	2017_jun_usa_03	GS snapshot june 2017	USA	US	USA	Austin	30.27	-97.74	jun	17	2017-06-08	wastewater	wastewater metagenome	ERS2597449	ERX2697858	ERR2683244	Illumina NovaSeq 6000
DTU_2017_372_1_MG_US_HO_a	1	2017_jun_usa_04	GS snapshot june 2017	USA	US	USA	Houston	29.76	-95.37	jun	17	2017-06-09	wastewater	wastewater metagenome	ERS2597450	ERX2697859	ERR2683245	Illumina NovaSeq 6000
DTU_2017_373_1_MG_BD_DH	1	2017_jun_bgd_01	GS snapshot june 2017	Bangladesh	BD	BGD	Dhaka	23.76	90.38	jun	17	2017-06-14	wastewater	wastewater metagenome	ERS2597451	ERX2697860	ERR2683246	Illumina NovaSeq 6000
DTU_2017_374_2_MG_US_HO_b	1	2017_jun_usa_05	GS snapshot june 2017	USA	US	USA	Houston	29.76	-95.37	jun	17	2017-06-09	wastewater	wastewater metagenome	ERS2597453	ERX2697862	ERR2683248	Illumina NovaSeq 6000
DTU_2017_375_1_MG_SK_BR	1	2017_jun_svk_01	GS snapshot june 2017	Slovakia	SK	SVK	Bratislava	48.15	17.11	jun	17	2017-06-22	wastewater	wastewater metagenome	ERS2597454	ERX2697863	ERR2683249	Illumina NovaSeq 6000
DTU_2017_376_1_MG_SE_GO	1	2017_jun_swe_02	GS snapshot june 2017	Sweden	SE	SWE	Gothenburg	57.71	11.97	jun	17	2017-06-08	wastewater	wastewater metagenome	ERS2597455	ERX2697864	ERR2683250	Illumina NovaSeq 6000
DTU_2017_377_1_MG_LV_RI	1	2017_jun_lva_01	GS snapshot june 2017	Latvia	LV	LVA	Riga	56.95	24.11	jun	17	2017-06-06	wastewater	wastewater metagenome	ERS2597456	ERX2697865	ERR2683251	Illumina NovaSeq 6000
DTU_2017_378_1_MG_LV_LI	1	2017_jun_lva_02	GS snapshot june 2017	Latvia	LV	LVA	Liepaja	56.5	21.01	jun	17	2017-06-12	wastewater	wastewater metagenome	ERS2597457	ERX2697866	ERR2683252	Illumina NovaSeq 6000
DTU_2017_379_1_MG_DE_BE	1	2017_jun_deu_02	GS snapshot june 2017	Germany	DE	DEU	Berlin	52.52	13.39	jun	17	2017-06-14	wastewater	wastewater metagenome	ERS2597458	ERX2697867	ERR2683253	Illumina NovaSeq 6000
DTU_2017_380_1_MG_MU_PL	1	2017_jun_mus_01	GS snapshot june 2017	Mauritius	MU	MUS	Beau Bassin Rose-Hill	-20.23	57.47	jun	17	2017-06-13	wastewater	wastewater metagenome	ERS2597459	ERX2697868	ERR2683254	Illumina NovaSeq 6000
DTU_2017_381_1_MG_IL_BE	1	2017_jun_isr_01	GS snapshot june 2017	Israel	IL	ISR	Beer-Sheva	31.25	34.79	jun	17	2017-06-12	wastewater	wastewater metagenome	ERS2597460	ERX2697869	ERR2683255	Illumina NovaSeq 6000
DTU_2017_382_1_MG_BA_BL	1	2017_jun_bih_01	GS snapshot june 2017	Bosnia and Herzegovina	BA	BIH	Banja Luka	44.77	17.2	jun	17	2017-06-13	wastewater	wastewater metagenome	ERS2597461	ERX2697870	ERR2683256	Illumina NovaSeq 6000
DTU_2017_383_1_MG_AU_MA	1	2017_jun_aus_01	GS snapshot june 2017	Australia	AU	AUS	Maningrida	-12.05	134.23	jun	17	2017-06-20	wastewater	wastewater metagenome	ERS2597462	ERX2697871	ERR2683257	Illumina NovaSeq 6000
DTU_2017_384_1_MG_AU_DD	1	2017_jun_aus_02	GS snapshot june 2017	Australia	AU	AUS	Darwin	-12.46	130.84	jun	17	2017-06-15	wastewater	wastewater metagenome	ERS2597464	ERX2697873	ERR2683259	Illumina NovaSeq 6000
DTU_2017_385_1_MG_MT_MS	1	2017_jun_mlt_01	GS snapshot june 2017	Malta	MT	MLT	Xghajra	35.89	14.55	jun	17	2017-06-12	wastewater	wastewater metagenome	ERS2597465	ERX2697874	ERR2683260	Illumina NovaSeq 6000
DTU_2017_386_1_MG_MT_MN	1	2017_jun_mlt_02	GS snapshot june 2017	Malta	MT	MLT	Cirkewwa	35.98	14.34	jun	17	2017-06-13	wastewater	wastewater metagenome	ERS2597466	ERX2697875	ERR2683261	Illumina NovaSeq 6000
DTU_2017_387_1_MG_MT_GO	1	2017_jun_mlt_03	GS snapshot june 2017	Malta	MT	MLT	Ghajnsielem	36.03	14.29	jun	17	2017-06-13	wastewater	wastewater metagenome	ERS2597467	ERX2697876	ERR2683262	Illumina NovaSeq 6000
DTU_2017_388_1_MG_HU_BU	1	2017_jun_hun_01	GS snapshot june 2017	Hungary	HU	HUN	Budapest	47.48	19.15	jun	17	2017-06-08	wastewater	wastewater metagenome	ERS2597468	ERX2697877	ERR2683263	Illumina NovaSeq 6000
DTU_2017_389_1_MG_SA_KA	1	2017_jun_sau_01	GS snapshot june 2017	Saudi Arabia	SA	SAU	Thuwal	22.28	39.11	jun	17	2017-06-05	wastewater	wastewater metagenome	ERS2597469	ERX2697878	ERR2683264	Illumina NovaSeq 6000
DTU_2017_390_1_MG_LC_CA	1	2017_jun_lca_01	GS snapshot june 2017	Saint Lucia	LC	LCA	Castries	13.95	-60.99	jun	17	2017-06-22	wastewater	wastewater metagenome	ERS2597470	ERX2697879	ERR2683265	Illumina NovaSeq 6000
DTU_2017_391_1_MG_LC_GR	1	2017_jun_lca_02	GS snapshot june 2017	Saint Lucia	LC	LCA	Gros Islet	14.08	-60.95	jun	17	2017-06-22	wastewater	wastewater metagenome	ERS2597471	ERX2697880	ERR2683266	Illumina NovaSeq 6000
DTU_2017_392_1_MG_IN_CO	1	2017_jun_ind_01	GS snapshot june 2017	India	IN	IND	Kochi	9.98	76.25	jun	17	2017-06-13	wastewater	wastewater metagenome	ERS2597472	ERX2697881	ERR2683267	Illumina NovaSeq 6000
DTU_2017_393_1_MG_TG_LO	1	2017_jun_tgo_01	GS snapshot june 2017	Togo	TG	TGO	Lome	6.13	1.22	jun	17	2017-06-14	wastewater	wastewater metagenome	ERS2597473	ERX2697882	ERR2683268	Illumina NovaSeq 6000
DTU_2017_394_1_MG_NG_LA	1	2017_jun_nga_01	GS snapshot june 2017	Nigeria	NG	NGA	Lagos	6.46	3.39	jun	17	2017-06-07	wastewater	wastewater metagenome	ERS2597475	ERX2697884	ERR2683270	Illumina NovaSeq 6000
DTU_2017_395_2_MG_CI_BO_b	1	2017_jun_civ_04	GS snapshot june 2017	Cote d'Ivoire	CI	CIV	Bwake	7.71	-5.02	jun	17	2017-06-12	wastewater	wastewater metagenome	ERS2597476	ERX2697885	ERR2683271	Illumina NovaSeq 6000
DTU_2017_396_1_MG_BW_GA	1	2017_jun_bwa_01	GS snapshot june 2017	Botswana	BW	BWA	Gaborone	-24.66	25.91	jun	17	2017-06-09	wastewater	wastewater metagenome	ERS2597477	ERX2697886	ERR2683272	Illumina NovaSeq 6000
DTU_2017_397_1_MG_TW_TA	1	2017_jun_twn_01	GS snapshot june 2017	Taiwan	TW	TWN	Taipei	25.04	121.56	jun	17	2017-06-06	wastewater	wastewater metagenome	ERS2597478	ERX2697887	ERR2683273	Illumina NovaSeq 6000
DTU_2017_398_1_MG_US_SE	1	2017_jun_usa_06	GS snapshot june 2017	USA	US	USA	Seattle	47.6	-122.33	jun	17	2017-06-13	wastewater	wastewater metagenome	ERS2597479	ERX2697888	ERR2683274	Illumina NovaSeq 6000
DTU_2017_399_1_MG_US_WO	1	2017_jun_usa_07	GS snapshot june 2017	USA	US	USA	Woodinville WA	47.75	-122.15	jun	17	2017-06-19	wastewater	wastewater metagenome	ERS2597480	ERX2697889	ERR2683275	Illumina NovaSeq 6000
DTU_2017_400_1_MG_EC_QU	1	2017_jun_ecu_01	GS snapshot june 2017	Ecuador	EC	ECU	Quito	-0.22	-78.51	jun	17	2017-12-14	wastewater	wastewater metagenome	ERS2597481	ERX2697890	ERR2683276	Illumina NovaSeq 6000
DTU_2017_401_1_MG_PE_PI	1	2017_jun_per_01	GS snapshot june 2017	Peru	PE	PER	Piura City	-5.17	-80.33	jun	17	2017-06-07	wastewater	wastewater metagenome	ERS2597482	ERX2697891	ERR2683277	Illumina NovaSeq 6000
DTU_2017_402_1_MG_EC_GY	1	2017_jun_ecu_02	GS snapshot june 2017	Ecuador	EC	ECU	Guayaquil	-2.19	-79.89	jun	17	2017-06-14	wastewater	wastewater metagenome	ERS2597483	ERX2697892	ERR2683278	Illumina NovaSeq 6000
DTU_2017_403_1_MG_EC_CU	1	2017_jun_ecu_03	GS snapshot june 2017	Ecuador	EC	ECU	Cuenca	-2.9	-79	jun	17	2017-06-09	wastewater	wastewater metagenome	ERS2597484	ERX2697893	ERR2683279	Illumina NovaSeq 6000
DTU_2017_404_1_MG_EC_GA	1	2017_jun_ecu_04	GS snapshot june 2017	Ecuador	EC	ECU	Galapagos	-0.63	-90.36	jun	17	2017-06-27	wastewater	wastewater metagenome	ERS2597319	ERX2697728	ERR2683114	Illumina NovaSeq 6000
DTU_2017_405_1_MG_MW_KA	1	2017_jun_mwi_01	GS snapshot june 2017	Malawi	MW	MWI	Kasungu	-12.99	33.47	jun	17	2017-06-17	wastewater	wastewater metagenome	ERS2597320	ERX2697729	ERR2683115	Illumina NovaSeq 6000
DTU_2017_406_1_MG_MW_MZ	1	2017_jun_mwi_02	GS snapshot june 2017	Malawi	MW	MWI	Mzuzu	-11.46	34.02	jun	17	2017-06-17	wastewater	wastewater metagenome	ERS2597321	ERX2697730	ERR2683116	Illumina NovaSeq 6000
DTU_2017_407_1_MG_MW_ZO	1	2017_jun_mwi_03	GS snapshot june 2017	Malawi	MW	MWI	Zomba	-15.39	35.33	jun	17	2017-06-13	wastewater	wastewater metagenome	ERS2597322	ERX2697731	ERR2683117	Illumina NovaSeq 6000
DTU_2017_408_1_MG_MW_BL	1	2017_jun_mwi_04	GS snapshot june 2017	Malawi	MW	MWI	Blantyre	-15.79	35	jun	17	2017-06-13	wastewater	wastewater metagenome	ERS2597323	ERX2697732	ERR2683118	Illumina NovaSeq 6000
DTU_2017_409_1_MG_IS_RE	1	2017_jun_isl_01	GS snapshot june 2017	Iceland	IS	ISL	Reykjavik	64.15	-21.94	jun	17	2017-06-18	wastewater	wastewater metagenome	ERS2597324	ERX2697733	ERR2683119	Illumina NovaSeq 6000
DTU_2017_410_1_MG_PL_PL	1	2017_jun_pol_01	GS snapshot june 2017	Poland	PL	POL	Pulawy	51.42	21.97	jun	17	2017-06-05	wastewater	wastewater metagenome	ERS2597325	ERX2697734	ERR2683120	Illumina NovaSeq 6000
DTU_2017_411_1_MG_NG_IL_a	1	2017_jun_nga_02	GS snapshot june 2017	Nigeria	NG	NGA	Ilorin	8.5	4.55	jun	17	2017-06-15	wastewater	wastewater metagenome	ERS2597326	ERX2697735	ERR2683121	Illumina NovaSeq 6000
DTU_2017_412_2_MG_NG_IL_b	1	2017_jun_nga_03	GS snapshot june 2017	Nigeria	NG	NGA	Ilorin	8.5	4.55	jun	17	2017-06-18	wastewater	wastewater metagenome	ERS2597327	ERX2697736	ERR2683122	Illumina NovaSeq 6000
DTU_2017_414_4_MG_NG_IL_d	1	2017_jun_nga_04	GS snapshot june 2017	Nigeria	NG	NGA	Ilorin	8.5	4.55	jun	17	2017-06-18	wastewater	wastewater metagenome	ERS2597329	ERX2697738	ERR2683124	Illumina NovaSeq 6000
DTU_2017_415_1_MG_NG_ZA_a	1	2017_jun_nga_05	GS snapshot june 2017	Nigeria	NG	NGA	Zaria	11.11	7.72	jun	17	2017-06-12	wastewater	wastewater metagenome	ERS2597330	ERX2697739	ERR2683125	Illumina NovaSeq 6000
DTU_2017_416_2_MG_NG_ZA_b	1	2017_jun_nga_06	GS snapshot june 2017	Nigeria	NG	NGA	Zaria	11.11	7.72	jun	17	2017-06-12	wastewater	wastewater metagenome	ERS2597331	ERX2697740	ERR2683126	Illumina NovaSeq 6000
DTU_2017_417_3_MG_NG_ZA_c	1	2017_jun_nga_07	GS snapshot june 2017	Nigeria	NG	NGA	Zaria	11.11	7.72	jun	17	2017-06-12	wastewater	wastewater metagenome	ERS2597332	ERX2697741	ERR2683127	Illumina NovaSeq 6000
DTU_2017_418_1_MG_NG_IB_a	1	2017_jun_nga_08	GS snapshot june 2017	Nigeria	NG	NGA	Ibadan	7.38	3.9	jun	17	2017-07-18	wastewater	wastewater metagenome	ERS2597333	ERX2697742	ERR2683128	Illumina NovaSeq 6000
DTU_2017_419_2_MG_NG_IB_b	1	2017_jun_nga_09	GS snapshot june 2017	Nigeria	NG	NGA	Ibadan	7.38	3.9	jun	17	2017-07-18	wastewater	wastewater metagenome	ERS2597334	ERX2697743	ERR2683129	Illumina NovaSeq 6000
DTU_2017_420_1_MG_NI_MN	1	2017_jun_nic_01	GS snapshot june 2017	Nicaragua	NI	NIC	Managua	12.15	-86.27	jun	17	2017-06-29	wastewater	wastewater metagenome	ERS2597335	ERX2697744	ERR2683130	Illumina NovaSeq 6000
DTU_2017_421_1_MG_NI_MT	1	2017_jun_nic_02	GS snapshot june 2017	Nicaragua	NI	NIC	Matagalpa	12.96	-85.5	jun	17	2017-06-25	wastewater	wastewater metagenome	ERS2597336	ERX2697745	ERR2683131	Illumina NovaSeq 6000
DTU_2017_422_1_MG_NI_GR	1	2017_jun_nic_03	GS snapshot june 2017	Nicaragua	NI	NIC	Granada	11.81	-85.9	jun	17	2017-07-02	wastewater	wastewater metagenome	ERS2597337	ERX2697746	ERR2683132	Illumina NovaSeq 6000
DTU_2017_423_1_MG_NI_MS	1	2017_jun_nic_04	GS snapshot june 2017	Nicaragua	NI	NIC	Masaya	12	-86.05	jun	17	2017-07-02	wastewater	wastewater metagenome	ERS2597338	ERX2697747	ERR2683133	Illumina NovaSeq 6000
DTU_2017_424_1_MG_TZ_MS	1	2017_jun_tza_03	GS snapshot june 2017	Tanzania	TZ	TZA	Moshi	-3.35	37.34	jun	17	2017-06-12	wastewater	wastewater metagenome	ERS2597340	ERX2697749	ERR2683135	Illumina NovaSeq 6000
DTU_2017_425_1_MG_EE_TA	1	2017_jun_est_01	GS snapshot june 2017	Estonia	EE	EST	Tartu	58.37	26.73	jun	17	2017-06-19	wastewater	wastewater metagenome	ERS2597341	ERX2697750	ERR2683136	Illumina NovaSeq 6000
DTU_2017_426_1_MG_EE_TL	1	2017_jun_est_02	GS snapshot june 2017	Estonia	EE	EST	Tallinn	59.43	24.74	jun	17	2017-06-19	wastewater	wastewater metagenome	ERS2597342	ERX2697751	ERR2683137	Illumina NovaSeq 6000
DTU_2017_427_1_MG_EE_PR	1	2017_jun_est_03	GS snapshot june 2017	Estonia	EE	EST	Parnu	58.38	24.51	jun	17	2017-06-13	wastewater	wastewater metagenome	ERS2597343	ERX2697752	ERR2683138	Illumina NovaSeq 6000
DTU_2017_428_1_MG_EE_NA	1	2017_jun_est_04	GS snapshot june 2017	Estonia	EE	EST	Narva	59.38	28.2	jun	17	2017-06-07	wastewater	wastewater metagenome	ERS2597344	ERX2697753	ERR2683139	Illumina NovaSeq 6000
DTU_2017_429_1_MG_TH_PA	1	2017_jun_tha_01	GS snapshot june 2017	Thailand	TH	THA	Pathum Thani	14.1	100.63	jun	17	2017-06-15	wastewater	wastewater metagenome	ERS2597345	ERX2697754	ERR2683140	Illumina NovaSeq 6000
DTU_2017_430_1_MG_GE_KU	1	2017_jun_geo_01	GS snapshot june 2017	Georgia	GE	GEO	Kutaisi	42.26	42.67	jun	17	2017-06-19	wastewater	wastewater metagenome	ERS2597346	ERX2697755	ERR2683141	Illumina NovaSeq 6000
DTU_2017_431_1_MG_HR_ZA	1	2017_jun_hrv_01	GS snapshot june 2017	Croatia	HR	HRV	Zagreb	45.81	15.98	jun	17	2017-06-07	wastewater	wastewater metagenome	ERS2597347	ERX2697756	ERR2683142	Illumina NovaSeq 6000
DTU_2017_432_1_MG_ZA_PR	1	2017_jun_zaf_01	GS snapshot june 2017	South Africa	ZA	ZAF	Pretoria	-25.75	28.19	jun	17	2017-06-05	wastewater	wastewater metagenome	ERS2597348	ERX2697757	ERR2683143	Illumina NovaSeq 6000
DTU_2017_433_1_MG_LU_LU	1	2017_jun_lux_01	GS snapshot june 2017	Luxembourg	LU	LUX	Luxembourg	49.82	6.13	jun	17	2017-06-13	wastewater	wastewater metagenome	ERS2597349	ERX2697758	ERR2683144	Illumina NovaSeq 6000
DTU_2017_434_1_MG_IT_RO	1	2017_jun_ita_04	GS snapshot june 2017	Italy	IT	ITA	Rome	41.89	12.48	jun	17	2017-06-05	wastewater	wastewater metagenome	ERS2597351	ERX2697760	ERR2683146	Illumina NovaSeq 6000
DTU_2017_435_1_MG_KR_GW	1	2017_jun_kor_01	GS snapshot june 2017	South Korea	KR	KOR	Gwangju	35.16	126.85	jun	17	2017-06-15	wastewater	wastewater metagenome	ERS2597352	ERX2697761	ERR2683147	Illumina NovaSeq 6000
DTU_2017_436_1_MG_GR_TH	1	2017_jun_grc_02	GS snapshot june 2017	Greece	GR	GRC	Thessaloniki	40.64	22.94	jun	17	2017-06-19	wastewater	wastewater metagenome	ERS2597353	ERX2697762	ERR2683148	Illumina NovaSeq 6000
DTU_2017_437_1_MG_AU_ME	1	2017_jun_aus_03	GS snapshot june 2017	Australia	AU	AUS	Melbourne	-37.81	144.96	jun	17	2017-06-14	wastewater	wastewater metagenome	ERS2597354	ERX2697763	ERR2683149	Illumina NovaSeq 6000
DTU_2017_438_1_MG_PT_PO	1	2017_jun_prt_02	GS snapshot june 2017	Portugal	PT	PRT	Porto	41.15	-8.61	jun	17	2017-06-13	wastewater	wastewater metagenome	ERS2597355	ERX2697764	ERR2683150	Illumina NovaSeq 6000
DTU_2017_439_1_MG_GB_ED	1	2017_jun_gbr_03	GS snapshot june 2017	United Kingdom	GB	GBR	Edinburgh	55.95	-3.19	jun	17	2017-06-12	wastewater	wastewater metagenome	ERS2597356	ERX2697765	ERR2683151	Illumina NovaSeq 6000
DTU_2017_440_1_MG_CA_RE	1	2017_jun_can_01	GS snapshot june 2017	Canada	CA	CAN	Regina	50.45	-104.62	jun	17	2017-06-13	wastewater	wastewater metagenome	ERS2597357	ERX2697766	ERR2683152	Illumina NovaSeq 6000
DTU_2017_441_1_MG_CA_VA	1	2017_jun_can_02	GS snapshot june 2017	Canada	CA	CAN	Vancouver	49.26	-123.11	jun	17	2017-06-23	wastewater	wastewater metagenome	ERS2597358	ERX2697767	ERR2683153	Illumina NovaSeq 6000
DTU_2017_442_1_MG_CA_CA	1	2017_jun_can_03	GS snapshot june 2017	Canada	CA	CAN	Calgary	51.05	-114.06	jun	17	2017-06-13	wastewater	wastewater metagenome	ERS2597359	ERX2697768	ERR2683154	Illumina NovaSeq 6000
DTU_2017_443_1_MG_CA_OT	1	2017_jun_can_04	GS snapshot june 2017	Canada	CA	CAN	Ottawa	45.42	-75.69	jun	17	2017-06-14	wastewater	wastewater metagenome	ERS2597360	ERX2697769	ERR2683155	Illumina NovaSeq 6000
DTU_2017_444_1_MG_BG_SO	1	2017_jun_bgr_01	GS snapshot june 2017	Bulgaria	BG	BGR	Sofia	42.7	23.32	jun	17	2017-06-18	wastewater	wastewater metagenome	ERS2597362	ERX2697771	ERR2683157	Illumina NovaSeq 6000
DTU_2017_445_1_MG_GB_NC	1	2017_jun_gbr_04	GS snapshot june 2017	United Kingdom	GB	GBR	Newcastle Upon Tyne	54.97	-1.61	jun	17	2017-07-29	wastewater	wastewater metagenome	ERS2597363	ERX2697772	ERR2683158	Illumina NovaSeq 6000
DTU_2017_446_1_MG_CA_TO	1	2017_jun_can_05	GS snapshot june 2017	Canada	CA	CAN	Toronto	43.65	-79.39	jun	17	2017-06-14	wastewater	wastewater metagenome	ERS2597364	ERX2697773	ERR2683159	Illumina NovaSeq 6000
DTU_2017_447_1_MG_UG_KA	1	2017_jun_uga_01	GS snapshot june 2017	Uganda	UG	UGA	Kampala	0.32	32.58	jun	17	2017-06-19	wastewater	wastewater metagenome	ERS2597365	ERX2697774	ERR2683160	Illumina NovaSeq 6000
DTU_2017_448_1_MG_IN_MP	1	2017_jun_ind_02	GS snapshot june 2017	India	IN	IND	Udupi	13.34	74.75	jun	17	2017-06-19	wastewater	wastewater metagenome	ERS2597366	ERX2697775	ERR2683161	Illumina NovaSeq 6000
DTU_2017_449_1_MG_NO_OS	1	2017_jun_nor_01	GS snapshot june 2017	Norway	NO	NOR	Oslo	59.91	10.74	jun	17	2017-06-07	wastewater	wastewater metagenome	ERS2597367	ERX2697776	ERR2683162	Illumina NovaSeq 6000
DTU_2017_450_1_MG_PK_KA	1	2017_jun_pak_01	GS snapshot june 2017	Pakistan	PK	PAK	Karachi	25.14	67.18	jun	17	2017-06-12	wastewater	wastewater metagenome	ERS2597368	ERX2697777	ERR2683163	Illumina NovaSeq 6000
DTU_2017_451_1_MG_PK_HY	1	2017_jun_pak_02	GS snapshot june 2017	Pakistan	PK	PAK	Hyderabad	25.38	68.38	jun	17	2017-06-15	wastewater	wastewater metagenome	ERS2597369	ERX2697778	ERR2683164	Illumina NovaSeq 6000
DTU_2017_452_1_MG_BF_OU	1	2017_jun_bfa_01	GS snapshot june 2017	Burkina Faso	BF	BFA	Ouagadougou	12.37	-1.53	jun	17	2017-06-13	wastewater	wastewater metagenome	ERS2597370	ERX2697779	ERR2683165	Illumina NovaSeq 6000
DTU_2017_453_1_MG_BF_BO	1	2017_jun_bfa_02	GS snapshot june 2017	Burkina Faso	BF	BFA	Bobo Dioulasso	11.18	-4.3	jun	17	2017-06-16	wastewater	wastewater metagenome	ERS2597371	ERX2697780	ERR2683166	Illumina NovaSeq 6000
DTU_2017_454_1_MG_SG_JU	1	2017_jun_sgp_01	GS snapshot june 2017	Singapore	SG	SGP	Singapore	1.36	103.82	jun	17	2017-06-14	wastewater	wastewater metagenome	ERS2597373	ERX2697782	ERR2683168	Illumina NovaSeq 6000
DTU_2017_455_1_MG_PY_CO	1	2017_jun_pry_03	GS snapshot june 2017	Paraguay	PY	PRY	Costanera	-25.39	-54.63	jun	17	2017-06-15	wastewater	wastewater metagenome	ERS2597374	ERX2697783	ERR2683169	Illumina NovaSeq 6000
DTU_2017_456_1_MG_NP_KA	1	2017_jun_npl_01	GS snapshot june 2017	Nepal	NP	NPL	Kathmandu	27.71	85.32	jun	17	2017-06	wastewater	wastewater metagenome	ERS2597375	ERX2697784	ERR2683170	Illumina NovaSeq 6000
DTU_2017_457_1_MG_KH_PP	1	2017_jun_khm_01	GS snapshot june 2017	Cambodia	KH	KHM	Phnom Penh	11.57	104.92	jun	17	2017-06-13	wastewater	wastewater metagenome	ERS2597376	ERX2697785	ERR2683171	Illumina NovaSeq 6000
DTU_2017_458_1_MG_GT_GU	1	2017_jun_gtm_01	GS snapshot june 2017	Guatemala	GT	GTM	Guatemala City	14.62	-90.52	jun	17	2017-06-15	wastewater	wastewater metagenome	ERS2597377	ERX2697786	ERR2683172	Illumina NovaSeq 6000
DTU_2017_459_1_MG_LT_VI	1	2017_jun_ltu_01	GS snapshot june 2017	Lithuania	LT	LTU	Vilnius	54.69	25.28	jun	17	2017-08-02	wastewater	wastewater metagenome	ERS2597378	ERX2697787	ERR2683173	Illumina NovaSeq 6000
DTU_2017_460_1_MG_KE_NA	1	2017_jun_ken_01	GS snapshot june 2017	Kenya	KE	KEN	Nairobi	-1.28	36.82	jun	17	2017-06-13	wastewater	wastewater metagenome	ERS2597379	ERX2697788	ERR2683174	Illumina NovaSeq 6000
DTU_2017_461_1_MG_KZ_AL	1	2017_jun_kaz_01	GS snapshot june 2017	Kazakhstan	KZ	KAZ	Almaty	43.24	76.95	jun	17	2017-07-12	wastewater	wastewater metagenome	ERS2597380	ERX2697789	ERR2683175	Illumina NovaSeq 6000
DTU_2017_462_1_MG_US_CH	1	2017_jun_usa_08	GS snapshot june 2017	USA	US	USA	Chapel Hill	35.91	-79.06	jun	17	2017-06-20	wastewater	wastewater metagenome	ERS2597381	ERX2697790	ERR2683176	Illumina NovaSeq 6000
DTU_2017_463_1_MG_MK_SK	1	2017_jun_mkd_01	GS snapshot june 2017	Macedonia	MK	MKD	Skopje	42	21.43	jun	17	2017-06-15	wastewater	wastewater metagenome	ERS2597382	ERX2697791	ERR2683177	Illumina NovaSeq 6000
DTU_2017_464_1_MG_GH_TA	1	2017_jun_gha_03	GS snapshot june 2017	Ghana	GH	GHA	Tamale	9.41	-0.84	jun	17	2017-06-18	wastewater	wastewater metagenome	ERS2597384	ERX2697793	ERR2683179	Illumina NovaSeq 6000
DTU_2017_465_1_MG_IR_TH	1	2017_jun_irn_01	GS snapshot june 2017	Iran	IR	IRN	Tehran	35.7	51.4	jun	17	2017-06-11	wastewater	wastewater metagenome	ERS2597385	ERX2697794	ERR2683180	Illumina NovaSeq 6000
DTU_2017_466_1_MG_MA_CA	1	2017_jun_mar_01	GS snapshot june 2017	Morocco	MA	MAR	Casablanca	33.6	-7.62	jun	17	2017-07-17	wastewater	wastewater metagenome	ERS2597386	ERX2697795	ERR2683181	Illumina NovaSeq 6000
DTU_2017_467_1_MG_LK_RA	1	2017_jun_lka_01	GS snapshot june 2017	Sri Lanka	LK	LKA	Raddolugama	7.14	79.9	jun	17	2017-07-11	wastewater	wastewater metagenome	ERS2597387	ERX2697796	ERR2683182	Illumina NovaSeq 6000
DTU_2017_468_1_MG_LK_MO	1	2017_jun_lka_02	GS snapshot june 2017	Sri Lanka	LK	LKA	Rathmalana	6.82	79.87	jun	17	2017-07-13	wastewater	wastewater metagenome	ERS2597388	ERX2697797	ERR2683183	Illumina NovaSeq 6000
DTU_2017_469_1_MG_LK_BO	1	2017_jun_lka_03	GS snapshot june 2017	Sri Lanka	LK	LKA	Colombo	6.93	79.85	jun	17	2017-07-25	wastewater	wastewater metagenome	ERS2597389	ERX2697798	ERR2683184	Illumina NovaSeq 6000
DTU_2017_470_1_MG_LK_CO	1	2017_jun_lka_04	GS snapshot june 2017	Sri Lanka	LK	LKA	Colombo	6.93	79.85	jun	17	2017-07-25	wastewater	wastewater metagenome	ERS2597390	ERX2697799	ERR2683185	Illumina NovaSeq 6000
DTU_2017_471_1_MG_LK_MA	1	2017_jun_lka_05	GS snapshot june 2017	Sri Lanka	LK	LKA	Colombo	6.93	79.85	jun	17	2017-07-25	wastewater	wastewater metagenome	ERS2597391	ERX2697800	ERR2683186	Illumina NovaSeq 6000
DTU_2017_472_1_MG_IR_SH	1	2017_jun_irn_02	GS snapshot june 2017	Iran	IR	IRN	Shiraz	29.61	52.54	jun	17	2017-06-15	wastewater	wastewater metagenome	ERS2597392	ERX2697801	ERR2683187	Illumina NovaSeq 6000
DTU_2017_473_1_Negative_Control_NC_A	1	2017_jun_neg_01	GS snapshot june 2017	Denmark	NC	NEG	Lyngby	55.78	12.52	jun	17	2017	Negative control	wastewater metagenome	ERS2597488 (SAMEA4777540)	ERX2698139	ERR2683525	Illumina NovaSeq 6000
DTU_2017_474_1_Negative_Control_NC_B	1	2017_jun_neg_02	GS snapshot june 2017	Denmark	NC	NEG	Lyngby	55.78	12.52	jun	17	2017	Negative control	wastewater metagenome	ERS2597489 (SAMEA4777541)	ERX2698140	ERR2683526	Illumina NovaSeq 6000
DTU_2017_475_1_Negative_Control_NC_C	1	2017_jun_neg_03	GS snapshot june 2017	Denmark	NC	NEG	Lyngby	55.78	12.52	jun	17	2017	Negative control	wastewater metagenome	ERS2597490 (SAMEA4777542)	ERX2698141	ERR2683527	Illumina NovaSeq 6000
DTU_2017_476_1_Negative_Control_NC_D	1	2017_jun_neg_04	GS snapshot june 2017	Denmark	NC	NEG	Lyngby	55.78	12.52	jun	17	2017	Negative control	wastewater metagenome	ERS2597491 (SAMEA4777543)	ERX2698142	ERR2683528	Illumina NovaSeq 6000
DTU_2017_477_1_Negative_Control_NC_E	1	2017_jun_neg_05	GS snapshot june 2017	Denmark	NC	NEG	Lyngby	55.78	12.52	jun	17	2017	Negative control	wastewater metagenome	ERS2597492 (SAMEA4777544)	ERX2698143	ERR2683529	Illumina NovaSeq 6000
DTU_2017_478_1_Negative_Control_NC_F	1	2017_jun_neg_06	GS snapshot june 2017	Denmark	NC	NEG	Lyngby	55.78	12.52	jun	17	2017	Negative control	wastewater metagenome	ERS2597493 (SAMEA4777545)	ERX2698144	ERR2683530	Illumina NovaSeq 6000
DTU_2017_479_1_Negative_Control_NC_G	1	2017_jun_neg_07	GS snapshot june 2017	Denmark	NC	NEG	Lyngby	55.78	12.52	jun	17	2017	Negative control	wastewater metagenome	ERS2597494 (SAMEA4777546)	ERX2698145	ERR2683531	Illumina NovaSeq 6000
DTU_2017_480_1_Negative_Control_NC_H	1	2017_jun_neg_08	GS snapshot june 2017	Denmark	NC	NEG	Lyngby	55.78	12.52	jun	17	2017	Negative control	wastewater metagenome	ERS2597495 (SAMEA4777547)	ERX2698146	ERR2683532	Illumina NovaSeq 6000
DTU_2017_481_1_Negative_Control_NC_I	1	2017_jun_neg_09	GS snapshot june 2017	Denmark	NC	NEG	Lyngby	55.78	12.52	jun	17	2017	Negative control	wastewater metagenome	ERS2597496 (SAMEA4777548)	ERX2698147	ERR2683533	Illumina NovaSeq 6000
DTU_2017_482_1_Negative_Control_NC_J	1	2017_jun_neg_10	GS snapshot june 2017	Denmark	NC	NEG	Lyngby	55.78	12.52	jun	17	2017	Negative control	wastewater metagenome	ERS2597497 (SAMEA4777549)	ERX2698148	ERR2683534	Illumina NovaSeq 6000
DTU_2017_483_1_Negative_Control_NC_K	1	2017_jun_neg_11	GS snapshot june 2017	Denmark	NC	NEG	Lyngby	55.78	12.52	jun	17	2017	Negative control	wastewater metagenome	ERS2597498 (SAMEA4777550)	ERX2698149	ERR2683535	Illumina NovaSeq 6000
DTU_2017_484_1_Negative_Control_NC_L	1	2017_jun_neg_12	GS snapshot june 2017	Denmark	NC	NEG	Lyngby	55.78	12.52	jun	17	2017	Negative control	wastewater metagenome	ERS2597499 (SAMEA4777551)	ERX2698150	ERR2683536	Illumina NovaSeq 6000
DTU_2017_485_1_Negative_Control_NC_M	1	2017_jun_neg_13	GS snapshot june 2017	Denmark	NC	NEG	Lyngby	55.78	12.52	jun	17	2017	Negative control	wastewater metagenome	ERS2597500 (SAMEA4777552)	ERX2698151	ERR2683537	Illumina NovaSeq 6000
DTU_2017_486_1_Negative_Control_NC_N	1	2017_jun_neg_14	GS snapshot june 2017	Denmark	NC	NEG	Lyngby	55.78	12.52	jun	17	2017	Negative control	wastewater metagenome	ERS2597501 (SAMEA4777553)	ERX2698152	ERR2683538	Illumina NovaSeq 6000
DTU_2017_487_1_MG_CN_GU_183	1	2017_jun_chn_01	GS snapshot june 2017	China	CN	CHN	Guangzhou	23.13	113.26	jun	17	2017-06-16	wastewater	wastewater metagenome	ERS10793298	ERX9379706	ERR9834200	Illumina NovaSeq 6000
DTU_2017_558_1_MG_AU_ME_254	1	2017_jun_aus_04	GS snapshot june 2017	Australia	AU	AUS	Melbourne	-37.81	144.96	jun	17	2017-05-12	wastewater	wastewater metagenome	ERS12141259	ERX9379245	ERR9833719	Illumina NovaSeq 6000
DTU_2017_488_1_MG_TH_ST_184	1	2017_nov_tha_01	GS snapshot nov 2017	Thailand	TH	THA	Surat Thani	9.47	98.83	nov	17	2017-11-06	wastewater	wastewater metagenome	ERS5186452	ERX4603781	ERR4682329	Illumina NovaSeq 6000
DTU_2017_489_1_MG_IT_NO_185	1	2017_nov_ita_01	GS snapshot nov 2017	Italy	IT	ITA	Novara	45.58	8.55	nov	17	2017-11-20	wastewater	wastewater metagenome	ERS5186453	ERX4603782	ERR4682330	Illumina NovaSeq 6000
DTU_2017_490_1_MG_IT_VE_186	1	2017_nov_ita_02	GS snapshot nov 2017	Italy	IT	ITA	Verbania	45.92	8.55	nov	17	2017-11-20	wastewater	wastewater metagenome	ERS5186454	ERX4603783	ERR4682331	Illumina NovaSeq 6000
DTU_2017_491_1_MG_IT_CA_187	1	2017_nov_ita_03	GS snapshot nov 2017	Italy	IT	ITA	Cannobio	46.06	8.7	nov	17	2017-11-20	wastewater	wastewater metagenome	ERS5186455	ERX4603784	ERR4682332	Illumina NovaSeq 6000
DTU_2017_492_1_MG_SE_GO_188	1	2017_nov_swe_01	GS snapshot nov 2017	Sweden	SE	SWE	Gothenburg	57.71	11.97	nov	17	2017-11-19	wastewater	wastewater metagenome	ERS5186456	ERX4603785	ERR4682333	Illumina NovaSeq 6000
DTU_2017_493_1_MG_AT_VI_189	1	2017_nov_aut_01	GS snapshot nov 2017	Austria	AT	AUT	Vienna	48.21	16.37	nov	17	2017-11-21	wastewater	wastewater metagenome	ERS5186457	ERX4603786	ERR4682334	Illumina NovaSeq 6000
DTU_2017_494_1_MG_PT_LI_190	1	2017_nov_prt_01	GS snapshot nov 2017	Portugal	PT	PRT	Lisbon	38.71	-9.14	nov	17	2017-11-22	wastewater	wastewater metagenome	ERS5186458	ERX4603787	ERR4682335	Illumina NovaSeq 6000
DTU_2017_495_1_MG_KH_PP_191	1	2017_nov_khm_01	GS snapshot nov 2017	Cambodia	KH	KHM	Phnom Penh	11.57	104.92	nov	17	2017-11-20	wastewater	wastewater metagenome	ERS5186459	ERX4603788	ERR4682336	Illumina NovaSeq 6000
DTU_2017_496_1_MG_HR_ZA_192	1	2017_nov_hrv_01	GS snapshot nov 2017	Croatia	HR	HRV	Zagreb	45.81	15.98	nov	17	2017-11-13	wastewater	wastewater metagenome	ERS5186460	ERX4603789	ERR4682337	Illumina NovaSeq 6000
DTU_2017_497_1_MG_GR_AT_193	1	2017_nov_grc_01	GS snapshot nov 2017	Greece	GR	GRC	Athens	37.98	23.73	nov	17	2017-11-21	wastewater	wastewater metagenome	ERS5186461	ERX4603790	ERR4682338	Illumina NovaSeq 6000
DTU_2017_498_1_MG_NI_LE_194	1	2017_nov_nic_01	GS snapshot nov 2017	Nicaragua	NI	NIC	Leon	12.33	-86.95	nov	17	2017-11-21	wastewater	wastewater metagenome	ERS5186462	ERX4603791	ERR4682339	Illumina NovaSeq 6000
DTU_2017_499_1_MG_CH_BR_195	1	2017_nov_che_01	GS snapshot nov 2017	Switzerland	CH	CHE	Bern	46.95	7.45	nov	17	2017-11-21	wastewater	wastewater metagenome	ERS5186463	ERX4603792	ERR4682340	Illumina NovaSeq 6000
DTU_2017_500_1_MG_AU_DD_196	1	2017_nov_aus_01	GS snapshot nov 2017	Australia	AU	AUS	Darwin	-12.46	130.84	nov	17	2017-11-21	wastewater	wastewater metagenome	ERS5186464	ERX4603793	ERR4682341	Illumina NovaSeq 6000
DTU_2017_501_1_MG_AU_MA_197	1	2017_nov_aus_02	GS snapshot nov 2017	Australia	AU	AUS	Maningrida	-12.05	134.23	nov	17	2017-11-22	wastewater	wastewater metagenome	ERS5186465	ERX4603794	ERR4682342	Illumina NovaSeq 6000
DTU_2017_502_1_MG_BE_GE_198	1	2017_nov_bel_01	GS snapshot nov 2017	Belgium	BE	BEL	Ghent	51.05	3.73	nov	17	2017-11-22	wastewater	wastewater metagenome	ERS5186466	ERX4603795	ERR4682343	Illumina NovaSeq 6000
DTU_2017_503_1_MG_BE_BR_199	1	2017_nov_bel_02	GS snapshot nov 2017	Belgium	BE	BEL	Bruges	51.21	3.23	nov	17	2017-11-22	wastewater	wastewater metagenome	ERS5186467	ERX4603796	ERR4682344	Illumina NovaSeq 6000
DTU_2017_504_1_MG_BE_AN_200	1	2017_nov_bel_03	GS snapshot nov 2017	Belgium	BE	BEL	Antwerp South	51.22	4.4	nov	17	2017-11-21	wastewater	wastewater metagenome	ERS5186468	ERX4603797	ERR4682345	Illumina NovaSeq 6000
DTU_2017_505_1_MG_BE_DE_201	1	2017_nov_bel_04	GS snapshot nov 2017	Belgium	BE	BEL	Deurne	51.21	4.47	nov	17	2017-11-22	wastewater	wastewater metagenome	ERS5186469	ERX4603798	ERR4682346	Illumina NovaSeq 6000
DTU_2017_506_1_MG_FR_NA_202	1	2017_nov_fra_01	GS snapshot nov 2017	France	FR	FRA	Nantes	47.22	-1.55	nov	17	2017-11-20	wastewater	wastewater metagenome	ERS5186470	ERX4603799	ERR4682347	Illumina NovaSeq 6000
DTU_2017_507_1_MG_FR_SA_203	1	2017_nov_fra_02	GS snapshot nov 2017	France	FR	FRA	Saint Philibert	47.21	5.01	nov	17	2017-11-22	wastewater	wastewater metagenome	ERS5186471	ERX4603800	ERR4682348	Illumina NovaSeq 6000
DTU_2017_508_1_MG_ME_PO_204	1	2017_nov_mne_01	GS snapshot nov 2017	Montenegro	ME	MNE	Podgorica	42.44	19.26	nov	17	2017-11-23	wastewater	wastewater metagenome	ERS5186472	ERX4603801	ERR4682349	Illumina NovaSeq 6000
DTU_2017_509_1_MG_CZ_PR_205	1	2017_nov_cze_01	GS snapshot nov 2017	Czech Republic	CZ	CZE	Praha	50.09	14.42	nov	17	2017-11-20	wastewater	wastewater metagenome	ERS5186473	ERX4603802	ERR4682350	Illumina NovaSeq 6000
DTU_2017_510_1_MG_CZ_BR_206	1	2017_nov_cze_02	GS snapshot nov 2017	Czech Republic	CZ	CZE	Brno	49.19	16.61	nov	17	2017-11-22	wastewater	wastewater metagenome	ERS5186474	ERX4603803	ERR4682351	Illumina NovaSeq 6000
DTU_2017_511_1_MG_GT_GU_207	1	2017_nov_gtm_01	GS snapshot nov 2017	Guatemala	GT	GTM	San Miguel Petapa	14.51	-90.55	nov	17	2017-11-20	wastewater	wastewater metagenome	ERS5186475	ERX4603804	ERR4682352	Illumina NovaSeq 6000
DTU_2017_512_1_MG_ZA_PR_208	1	2017_nov_zaf_01	GS snapshot nov 2017	South Africa	ZA	ZAF	Pretoria	-25.75	28.19	nov	17	2017-11-17	wastewater	wastewater metagenome	ERS5186476	ERX4603805	ERR4682353	Illumina NovaSeq 6000
DTU_2017_513_1_MG_BA_BL_209	1	2017_nov_bih_01	GS snapshot nov 2017	Bosnia and Herzegovina	BA	BIH	Banja Luka	44.77	17.2	nov	17	2017-11-21	wastewater	wastewater metagenome	ERS5186477	ERX4603806	ERR4682354	Illumina NovaSeq 6000
DTU_2017_514_1_MG_TZ_MW_210	1	2017_nov_tza_01	GS snapshot nov 2017	Tanzania	TZ	TZA	Mwanza	-2.52	32.9	nov	17	2017-11-20	wastewater	wastewater metagenome	ERS5186478	ERX4603807	ERR4682355	Illumina NovaSeq 6000
DTU_2017_515_1_MG_TZ_MO_211	1	2017_nov_tza_02	GS snapshot nov 2017	Tanzania	TZ	TZA	Morogoro	-6.87	37.81	nov	17	2017-11-21	wastewater	wastewater metagenome	ERS5186479	ERX4603808	ERR4682356	Illumina NovaSeq 6000
DTU_2017_519_1_MG_BJ_SB_215	1	2017_nov_ben_01	GS snapshot nov 2017	Benin	BJ	BEN	Cotonou	6.37	2.43	nov	17	2017-11-11	wastewater	wastewater metagenome	ERS5186480	ERX4603809	ERR4682357	Illumina NovaSeq 6000
DTU_2017_521_1_MG_KR_DA_217	1	2017_nov_kor_01	GS snapshot nov 2017	South Korea	KR	KOR	Daejeon	36.35	127.38	nov	17	2017-11-23	wastewater	wastewater metagenome	ERS5186481	ERX4603810	ERR4682358	Illumina NovaSeq 6000
DTU_2017_522_1_MG_CI_AB_218	1	2017_nov_civ_01	GS snapshot nov 2017	Cote d'Ivoire	CI	CIV	Abidjan	5.32	-4.02	nov	17	2017-11-22	wastewater	wastewater metagenome	ERS5186482	ERX4603811	ERR4682359	Illumina NovaSeq 6000
DTU_2017_523_1_MG_CI_BO_219	1	2017_nov_civ_02	GS snapshot nov 2017	Cote d'Ivoire	CI	CIV	Bouake	7.69	-5.03	nov	17	2017-11-21	wastewater	wastewater metagenome	ERS5186483	ERX4603812	ERR4682360	Illumina NovaSeq 6000
DTU_2017_524_1_MG_CI_YA_220	1	2017_nov_civ_03	GS snapshot nov 2017	Cote d'Ivoire	CI	CIV	Yamoussoukro	6.81	-5.27	nov	17	2017-11-22	wastewater	wastewater metagenome	ERS5186484	ERX4603813	ERR4682361	Illumina NovaSeq 6000
DTU_2017_525_1_MG_SA_KA_221	1	2017_nov_sau_01	GS snapshot nov 2017	Saudi Arabia	SA	SAU	Thuwal	22.28	39.11	nov	17	2017-11-22	wastewater	wastewater metagenome	ERS5186485	ERX4603814	ERR4682362	Illumina NovaSeq 6000
DTU_2017_526_1_MG_SI_LJ_222	1	2017_nov_svn_01	GS snapshot nov 2017	Slovenia	SI	SVN	Ljubljana	46.05	14.51	nov	17	2017-11-30	wastewater	wastewater metagenome	ERS5186486	ERX4603815	ERR4682363	Illumina NovaSeq 6000
DTU_2017_527_1_MG_ES_BA_223	1	2017_nov_esp_01	GS snapshot nov 2017	Spain	ES	ESP	Barcelona	41.38	2.18	nov	17	2017-11-30	wastewater	wastewater metagenome	ERS5186487	ERX4603816	ERR4682364	Illumina NovaSeq 6000
DTU_2017_528_1_MG_SK_BR_224	1	2017_nov_svk_01	GS snapshot nov 2017	Slovakia	SK	SVK	Bratislava	48.15	17.11	nov	17	2017-11-21	wastewater	wastewater metagenome	ERS5186488	ERX4603817	ERR4682365	Illumina NovaSeq 6000
DTU_2017_529_1_MG_GR_TH_225	1	2017_nov_grc_02	GS snapshot nov 2017	Greece	GR	GRC	Thessaloniki	40.64	22.94	nov	17	2017-11-30	wastewater	wastewater metagenome	ERS5186489	ERX4603818	ERR4682366	Illumina NovaSeq 6000
DTU_2017_530_1_MG_HK_HK_226	1	2017_nov_hkg_01	GS snapshot nov 2017	Hong Kong	HK	HKG	Hong Kong	22.28	114.16	nov	17	2017-11-30	wastewater	wastewater metagenome	ERS5186490	ERX4603819	ERR4682367	Illumina NovaSeq 6000
DTU_2017_531_1_MG_UG_KA_227	1	2017_nov_uga_01	GS snapshot nov 2017	Uganda	UG	UGA	Kampala	0.32	32.58	nov	17	2017-12-01	wastewater	wastewater metagenome	ERS5186491	ERX4603820	ERR4682368	Illumina NovaSeq 6000
DTU_2017_532_1_MG_IS_RE_228	1	2017_nov_isl_01	GS snapshot nov 2017	Iceland	IS	ISL	Reykjavik	64.15	-21.94	nov	17	2017-11-24	wastewater	wastewater metagenome	ERS5186492	ERX4603821	ERR4682369	Illumina NovaSeq 6000
DTU_2017_533_1_MG_NO_OS_229	1	2017_nov_nor_01	GS snapshot nov 2017	Norway	NO	NOR	Oslo	59.91	10.74	nov	17	2017-11-23	wastewater	wastewater metagenome	ERS5186493	ERX4603822	ERR4682370	Illumina NovaSeq 6000
DTU_2017_534_1_MG_MY_KL_230	1	2017_nov_mys_01	GS snapshot nov 2017	Malaysia	MY	MYS	Kuala Lumpur	3.15	101.69	nov	17	2017-11-30	wastewater	wastewater metagenome	ERS5186494	ERX4603823	ERR4682371	Illumina NovaSeq 6000
DTU_2017_535_1_MG_MY_KG_231	1	2017_nov_mys_02	GS snapshot nov 2017	Malaysia	MY	MYS	Klang	3.04	101.45	nov	17	2017-11-30	wastewater	wastewater metagenome	ERS5186495	ERX4603824	ERR4682372	Illumina NovaSeq 6000
DTU_2017_536_1_MG_MY_IP_232	1	2017_nov_mys_03	GS snapshot nov 2017	Malaysia	MY	MYS	Ipoh	4.6	101.09	nov	17	2017-11-29	wastewater	wastewater metagenome	ERS5186496	ERX4603825	ERR4682373	Illumina NovaSeq 6000
DTU_2017_537_1_MG_AL_TI_233	1	2017_nov_alb_01	GS snapshot nov 2017	Albania	AL	ALB	Tirana	41.32	19.9	nov	17	2017-11-20	wastewater	wastewater metagenome	ERS5186497	ERX4603826	ERR4682374	Illumina NovaSeq 6000
DTU_2017_538_1_MG_DE_BE_234	1	2017_nov_deu_01	GS snapshot nov 2017	Germany	DE	DEU	Berlin	52.52	13.39	nov	17	2017-11-28	wastewater	wastewater metagenome	ERS5186498	ERX4603827	ERR4682375	Illumina NovaSeq 6000
DTU_2017_539_1_MG_HU_BU_235	1	2017_nov_hun_01	GS snapshot nov 2017	Hungary	HU	HUN	Budapest	47.48	19.15	nov	17	2017-11-30	wastewater	wastewater metagenome	ERS5186499	ERX4603828	ERR4682376	Illumina NovaSeq 6000
DTU_2017_540_1_MG_DE_DR_236	1	2017_nov_deu_02	GS snapshot nov 2017	Germany	DE	DEU	Dresden	51.05	13.74	nov	17	2017-11-29	wastewater	wastewater metagenome	ERS5186500	ERX4603829	ERR4682377	Illumina NovaSeq 6000
DTU_2017_541_1_MG_TD_ND_237	1	2017_nov_tcd_01	GS snapshot nov 2017	Chad	TD	TCD	N'Djamena	12.12	15.05	nov	17	2017-11-26	wastewater	wastewater metagenome	ERS5186501	ERX4603830	ERR4682378	Illumina NovaSeq 6000
DTU_2017_542_1_MG_GL_SI_238	1	2017_nov_grl_01	GS snapshot nov 2017	Greenland	GL	GRL	Sisimiut	66.94	-53.67	nov	17	2017-11-30	wastewater	wastewater metagenome	ERS5186502	ERX4603831	ERR4682379	Illumina NovaSeq 6000
DTU_2017_543_1_MG_TW_TA_239	1	2017_nov_twn_01	GS snapshot nov 2017	Taiwan	TW	TWN	Taipei	25.04	121.56	nov	17	2017-11-22	wastewater	wastewater metagenome	ERS5186503	ERX4603832	ERR4682380	Illumina NovaSeq 6000
DTU_2017_544_1_MG_IN_CO_240	1	2017_nov_ind_01	GS snapshot nov 2017	India	IN	IND	Kochi	9.98	76.25	nov	17	2017-11-24	wastewater	wastewater metagenome	ERS5186504	ERX4603833	ERR4682381	Illumina NovaSeq 6000
DTU_2017_545_1_MG_GB_CA_241	1	2017_nov_gbr_01	GS snapshot nov 2017	United Kingdom	GB	GBR	Camborne	50.21	-5.3	nov	17	2017-11-28	wastewater	wastewater metagenome	ERS5186505	ERX4603834	ERR4682382	Illumina NovaSeq 6000
DTU_2017_546_1_MG_GB_FA_242	1	2017_nov_gbr_02	GS snapshot nov 2017	United Kingdom	GB	GBR	Falmouth	50.16	-5.07	nov	17	2017	wastewater	wastewater metagenome	ERS5186506	ERX4603835	ERR4682383	Illumina NovaSeq 6000
DTU_2017_547_1_MG_JP_JP_243	1	2017_nov_jpn_01	GS snapshot nov 2017	Japan	JP	JPN	Anonymous	NA	NA	nov	17	2017-11-27	wastewater	wastewater metagenome	ERS5186507	ERX4603836	ERR4682384	Illumina NovaSeq 6000
DTU_2017_548_1_MG_IN_MP_244	1	2017_nov_ind_02	GS snapshot nov 2017	India	IN	IND	Manipal	13.35	74.79	nov	17	2017-11-23	wastewater	wastewater metagenome	ERS5186508	ERX4603837	ERR4682385	Illumina NovaSeq 6000
DTU_2017_549_1_MG_TH_PA_245	1	2017_nov_tha_02	GS snapshot nov 2017	Thailand	TH	THA	Pathum Thani	14.1	100.63	nov	17	2017-11-23	wastewater	wastewater metagenome	ERS5186509	ERX4603838	ERR4682386	Illumina NovaSeq 6000
DTU_2017_550_1_MG_BB_BR_246	1	2017_nov_brb_01	GS snapshot nov 2017	Barbados	BB	BRB	Bridgetown	13.1	-59.62	nov	17	2017-11-23	wastewater	wastewater metagenome	ERS5186510	ERX4603839	ERR4682387	Illumina NovaSeq 6000
DTU_2017_551_1_MG_BB_WO_247	1	2017_nov_brb_02	GS snapshot nov 2017	Barbados	BB	BRB	Worthing	13.07	-59.58	nov	17	2017-11-23	wastewater	wastewater metagenome	ERS5186511	ERX4603840	ERR4682388	Illumina NovaSeq 6000
DTU_2017_552_1_MG_PY_SL_248	1	2017_nov_pry_01	GS snapshot nov 2017	Paraguay	PY	PRY	San Lorenzo	-25.34	-57.51	nov	17	2017-11-30	wastewater	wastewater metagenome	ERS5186512	ERX4603841	ERR4682389	Illumina NovaSeq 6000
DTU_2017_553_1_MG_PK_KA_249	1	2017_nov_pak_01	GS snapshot nov 2017	Pakistan	PK	PAK	Karachi	25.14	67.18	nov	17	2017-11-27	wastewater	wastewater metagenome	ERS5186513	ERX4603842	ERR4682390	Illumina NovaSeq 6000
DTU_2017_554_1_MG_IE_GA_250	1	2017_nov_irl_01	GS snapshot nov 2017	Ireland	IE	IRL	Galway	53.27	-9.05	nov	17	2017-11-27	wastewater	wastewater metagenome	ERS5186514	ERX4603843	ERR4682391	Illumina NovaSeq 6000
DTU_2017_555_1_MG_HU_SK_251	1	2017_nov_hun_02	GS snapshot nov 2017	Hungary	HU	HUN	Szekesfehervar	47.19	18.41	nov	17	2017-11-27	wastewater	wastewater metagenome	ERS5186515	ERX4603844	ERR4682392	Illumina NovaSeq 6000
DTU_2017_556_1_MG_CA_QE_252	1	2017_nov_can_01	GS snapshot nov 2017	Canada	CA	CAN	Quebec	52.48	-71.83	nov	17	2017-12-05	wastewater	wastewater metagenome	ERS5186516	ERX4603845	ERR4682393	Illumina NovaSeq 6000
DTU_2017_557_1_MG_IT_RO_253	1	2017_nov_ita_04	GS snapshot nov 2017	Italy	IT	ITA	Rome	41.89	12.48	nov	17	2017-11-20	wastewater	wastewater metagenome	ERS5186517	ERX4603846	ERR4682394	Illumina NovaSeq 6000
DTU_2017_559_1_MG_PL_PL_255	1	2017_nov_pol_01	GS snapshot nov 2017	Poland	PL	POL	Pulawy	51.42	21.97	nov	17	2017-11-28	wastewater	wastewater metagenome	ERS5186518	ERX4603847	ERR4682395	Illumina NovaSeq 6000
DTU_2017_560_1_MG_NG_LA_256	1	2017_nov_nga_01	GS snapshot nov 2017	Nigeria	NG	NGA	Lagos	6.46	3.39	nov	17	2017-12-06	wastewater	wastewater metagenome	ERS5186519	ERX4603848	ERR4682396	Illumina NovaSeq 6000
DTU_2017_561_1_MG_MU_PL_257	1	2017_nov_mus_01	GS snapshot nov 2017	Mauritius	MU	MUS	Port Louis	-20.16	57.5	nov	17	2017-12-01	wastewater	wastewater metagenome	ERS5186520	ERX4603849	ERR4682397	Illumina NovaSeq 6000
DTU_2017_562_1_MG_BE_BR_258	1	2017_nov_bel_05	GS snapshot nov 2017	Belgium	BE	BEL	Brussels	50.84	4.37	nov	17	2017-11-23	wastewater	wastewater metagenome	ERS5186521	ERX4603850	ERR4682398	Illumina NovaSeq 6000
DTU_2017_568_1_MG_EE_TL_264	1	2017_nov_est_01	GS snapshot nov 2017	Estonia	EE	EST	Tallinn	59.43	24.74	nov	17	2017-12-09	wastewater	wastewater metagenome	ERS5186522	ERX4603851	ERR4682399	Illumina NovaSeq 6000
DTU_2017_569_1_MG_EE_TA_265	1	2017_nov_est_02	GS snapshot nov 2017	Estonia	EE	EST	Tartu	58.37	26.73	nov	17	2017-11-20	wastewater	wastewater metagenome	ERS5186523	ERX4603852	ERR4682400	Illumina NovaSeq 6000
DTU_2017_570_1_MG_EE_PA_266	1	2017_nov_est_03	GS snapshot nov 2017	Estonia	EE	EST	Parnu	58.38	24.51	nov	17	2017-11-28	wastewater	wastewater metagenome	ERS5186524	ERX4603853	ERR4682401	Illumina NovaSeq 6000
DTU_2017_571_1_MG_EE_NA_267	1	2017_nov_est_04	GS snapshot nov 2017	Estonia	EE	EST	Narva	59.38	28.2	nov	17	2017-11-22	wastewater	wastewater metagenome	ERS5186525	ERX4603854	ERR4682402	Illumina NovaSeq 6000
DTU_2017_572_1_MG_SE_UP_268	1	2017_nov_swe_02	GS snapshot nov 2017	Sweden	SE	SWE	Uppsala	59.86	17.64	nov	17	2017-11-27	wastewater	wastewater metagenome	ERS5186526	ERX4603855	ERR4682403	Illumina NovaSeq 6000
DTU_2017_573_1_MG_IR_SH_269	1	2017_nov_irn_01	GS snapshot nov 2017	Iran	IR	IRN	Shiraz	29.61	52.54	nov	17	2017-11-30	wastewater	wastewater metagenome	ERS5186527	ERX4603856	ERR4682404	Illumina NovaSeq 6000
DTU_2017_574_1_MG_LU_LU_270	1	2017_nov_lux_01	GS snapshot nov 2017	Luxembourg	LU	LUX	Luxembourg	49.82	6.13	nov	17	2017-12-01	wastewater	wastewater metagenome	ERS5186528	ERX4603857	ERR4682405	Illumina NovaSeq 6000
DTU_2017_575_1_MG_PT_PO_271	1	2017_nov_prt_02	GS snapshot nov 2017	Portugal	PT	PRT	Porto	41.15	-8.61	nov	17	2017-11-22	wastewater	wastewater metagenome	ERS5186529	ERX4603858	ERR4682406	Illumina NovaSeq 6000
DTU_2017_576_1_MG_KR_GW_272	1	2017_nov_kor_02	GS snapshot nov 2017	South Korea	KR	KOR	Gwangju	35.16	126.85	nov	17	2017-11-20	wastewater	wastewater metagenome	ERS5186530	ERX4603859	ERR4682407	Illumina NovaSeq 6000
DTU_2017_577_1_MG_BF_OU_273	1	2017_nov_bfa_01	GS snapshot nov 2017	Burkina Faso	BF	BFA	Ouagadougou	12.37	-1.53	nov	17	2018-01-04	wastewater	wastewater metagenome	ERS5186531	ERX4603860	ERR4682408	Illumina NovaSeq 6000
DTU_2017_578_1_MG_BF_BO_274	1	2017_nov_bfa_02	GS snapshot nov 2017	Burkina Faso	BF	BFA	Bobo Dioulasso	11.18	-4.3	nov	17	2017-12-19	wastewater	wastewater metagenome	ERS5186532	ERX4603861	ERR4682409	Illumina NovaSeq 6000
DTU_2017_579_1_MG_CO_MO_275	1	2017_nov_col_01	GS snapshot nov 2017	Colombia	CO	COL	Mosquera	4.68	-74.23	nov	17	2017-12-28	wastewater	wastewater metagenome	ERS5186533	ERX4603862	ERR4682410	Illumina NovaSeq 6000
DTU_2017_580_1_MG_BW_GA_276	1	2017_nov_bwa_01	GS snapshot nov 2017	Botswana	BW	BWA	Gaborone	-24.66	25.91	nov	17	2017-12-01	wastewater	wastewater metagenome	ERS5186534	ERX4603863	ERR4682411	Illumina NovaSeq 6000
DTU_2017_581_1_MG_MW_ZO_277	1	2017_nov_mwi_01	GS snapshot nov 2017	Malawi	MW	MWI	Zomba	-15.39	35.33	nov	17	2017-11-22	wastewater	wastewater metagenome	ERS5186535	ERX4603864	ERR4682412	Illumina NovaSeq 6000
DTU_2017_582_1_MG_MW_CH_278	1	2017_nov_mwi_02	GS snapshot nov 2017	Malawi	MW	MWI	Chikwawa	-16.22	34.72	nov	17	2017-11-21	wastewater	wastewater metagenome	ERS5186536	ERX4603865	ERR4682413	Illumina NovaSeq 6000
DTU_2017_583_1_MG_MW_MA_279	1	2017_nov_mwi_03	GS snapshot nov 2017	Malawi	MW	MWI	Machinga	-14.9	35.6	nov	17	2017-11-22	wastewater	wastewater metagenome	ERS5186537	ERX4603866	ERR4682414	Illumina NovaSeq 6000
DTU_2017_584_1_MG_MW_MC_280	1	2017_nov_mwi_04	GS snapshot nov 2017	Malawi	MW	MWI	Mchinji	-13.78	33.01	nov	17	2017-11-23	wastewater	wastewater metagenome	ERS5186538	ERX4603867	ERR4682415	Illumina NovaSeq 6000
DTU_2017_585_1_MG_TG_LO_281	1	2017_nov_tgo_01	GS snapshot nov 2017	Togo	TG	TGO	Lome	6.13	1.22	nov	17	2017-11-27	wastewater	wastewater metagenome	ERS5186539	ERX4603868	ERR4682416	Illumina NovaSeq 6000
DTU_2017_586_1_MG_MW_LI_282	1	2017_nov_mwi_05	GS snapshot nov 2017	Malawi	MW	MWI	Lilongwe	-13.99	33.77	nov	17	2017-11-23	wastewater	wastewater metagenome	ERS5186540	ERX4603869	ERR4682417	Illumina NovaSeq 6000
DTU_2017_587_1_MG_MW_KA_283	1	2017_nov_mwi_06	GS snapshot nov 2017	Malawi	MW	MWI	Karonga	-10.08	33.87	nov	17	2017-11-24	wastewater	wastewater metagenome	ERS5186541	ERX4603870	ERR4682418	Illumina NovaSeq 6000
DTU_2017_588_1_MG_MW_NS_284	1	2017_nov_mwi_07	GS snapshot nov 2017	Malawi	MW	MWI	Nsanje	-16.72	35.1	nov	17	2017-11-21	wastewater	wastewater metagenome	ERS5186542	ERX4603871	ERR4682419	Illumina NovaSeq 6000
DTU_2017_589_1_MG_BD_DH_285	1	2017_nov_bgd_01	GS snapshot nov 2017	Bangladesh	BD	BGD	Dhaka	23.76	90.38	nov	17	2017-11-25	wastewater	wastewater metagenome	ERS5186543	ERX4603872	ERR4682420	Illumina NovaSeq 6000
DTU_2017_590_1_MG_KW_KW_286	1	2017_nov_kwt_01	GS snapshot nov 2017	Kuwait	KW	KWT	Kuwait	29.27	47.5	nov	17	2017-12-07	wastewater	wastewater metagenome	ERS5186544	ERX4603873	ERR4682421	Illumina NovaSeq 6000
DTU_2017_591_1_MG_NP_KA_287	1	2017_nov_npl_01	GS snapshot nov 2017	Nepal	NP	NPL	Kathmandu	27.71	85.32	nov	17	2018-01-03	wastewater	wastewater metagenome	ERS5186545	ERX4603874	ERR4682422	Illumina NovaSeq 6000
DTU_2017_592_1_MG_NP_BH_288	1	2017_nov_npl_02	GS snapshot nov 2017	Nepal	NP	NPL	Bhaktapur	27.67	85.43	nov	17	2018-01-03	wastewater	wastewater metagenome	ERS5186546	ERX4603875	ERR4682423	Illumina NovaSeq 6000
DTU_2017_593_1_MG_US_CH_289	1	2017_nov_usa_01	GS snapshot nov 2017	USA	US	USA	Chapel Hill	35.91	-79.06	nov	17	2017-11-02	wastewater	wastewater metagenome	ERS5186547	ERX4603876	ERR4682424	Illumina NovaSeq 6000
DTU_2017_594_1_MG_GH_TA_290	1	2017_nov_gha_01	GS snapshot nov 2017	Ghana	GH	GHA	Tamale	9.41	-0.84	nov	17	2017-12-09	wastewater	wastewater metagenome	ERS5186548	ERX4603877	ERR4682425	Illumina NovaSeq 6000
DTU_2017_595_1_MG_CM_YA_291	1	2017_nov_cmr_01	GS snapshot nov 2017	Cameroon	CM	CMR	Yaounde	3.87	11.52	nov	17	2017-11-17	wastewater	wastewater metagenome	ERS5186549	ERX4603878	ERR4682426	Illumina NovaSeq 6000
DTU_2017_596_1_MG_GB_EB_292	1	2017_nov_gbr_03	GS snapshot nov 2017	United Kingdom	GB	GBR	Edinburgh	55.95	-3.19	nov	17	2017-11-21	wastewater	wastewater metagenome	ERS5186550	ERX4603879	ERR4682427	Illumina NovaSeq 6000
DTU_2017_597_1_MG_UY_MV_293	1	2017_nov_ury_01	GS snapshot nov 2017	Uruguay	UY	URY	Montevideo	-34.91	-56.19	nov	17	2017-12-01	wastewater	wastewater metagenome	ERS5186551	ERX4603880	ERR4682428	Illumina NovaSeq 6000
DTU_2017_598_1_MG_CL_SA_294	1	2017_nov_chl_01	GS snapshot nov 2017	Chile	CL	CHL	Santiago	-33.44	-70.65	nov	17	2017-12-04	wastewater	wastewater metagenome	ERS5186552	ERX4603881	ERR4682429	Illumina NovaSeq 6000
DTU_2017_599_1_MG_CL_PA_295	1	2017_nov_chl_02	GS snapshot nov 2017	Chile	CL	CHL	Punta Arenas	-53.16	-70.91	nov	17	2017-11-29	wastewater	wastewater metagenome	ERS5186553	ERX4603882	ERR4682430	Illumina NovaSeq 6000
DTU_2017_600_1_MG_MA_CA_296	1	2017_nov_mar_01	GS snapshot nov 2017	Morocco	MA	MAR	Casablanca	33.6	-7.62	nov	17	2017-11-29	wastewater	wastewater metagenome	ERS5186554	ERX4603883	ERR4682431	Illumina NovaSeq 6000
DTU_2017_601_1_MG_IL_BE_297	1	2017_nov_isr_01	GS snapshot nov 2017	Israel	IL	ISR	Beer-Sheva	31.25	34.79	nov	17	2017-12-06	wastewater	wastewater metagenome	ERS5186555	ERX4603884	ERR4682432	Illumina NovaSeq 6000
DTU_2017_602_1_MG_CA_OT_298	1	2017_nov_can_02	GS snapshot nov 2017	Canada	CA	CAN	Ottawa	45.42	-75.69	nov	17	2017-11-27	wastewater	wastewater metagenome	ERS5186556	ERX4603885	ERR4682433	Illumina NovaSeq 6000
DTU_2017_603_1_MG_CA_RE_299	1	2017_nov_can_03	GS snapshot nov 2017	Canada	CA	CAN	Regina	50.45	-104.62	nov	17	2017-11-22	wastewater	wastewater metagenome	ERS5186557	ERX4603886	ERR4682434	Illumina NovaSeq 6000
DTU_2017_604_1_MG_CA_CA_300	1	2017_nov_can_04	GS snapshot nov 2017	Canada	CA	CAN	Calgary	51.05	-114.06	nov	17	2017-11-21	wastewater	wastewater metagenome	ERS5186558	ERX4603887	ERR4682435	Illumina NovaSeq 6000
DTU_2017_605_1_MG_CA_VA_301	1	2017_nov_can_05	GS snapshot nov 2017	Canada	CA	CAN	Vancouver	49.26	-123.11	nov	17	2017-11-19	wastewater	wastewater metagenome	ERS5186559	ERX4603888	ERR4682436	Illumina NovaSeq 6000
DTU_2017_606_1_MG_GH_KU_302	1	2017_nov_gha_02	GS snapshot nov 2017	Ghana	GH	GHA	Kumasi	6.7	-1.62	nov	17	2017-11-29	wastewater	wastewater metagenome	ERS5186560	ERX4603889	ERR4682437	Illumina NovaSeq 6000
DTU_2017_607_1_MG_GB_NC_303	1	2017_nov_gbr_04	GS snapshot nov 2017	United Kingdom	GB	GBR	Newcastle Upon Tyne	54.97	-1.61	nov	17	2017-12-04	wastewater	wastewater metagenome	ERS5186561	ERX4603890	ERR4682438	Illumina NovaSeq 6000
DTU_2017_608_1_MG_FI_OU_304	1	2017_nov_fin_01	GS snapshot nov 2017	Finland	FI	FIN	Oulu	65.01	25.47	nov	17	2017-11-21	wastewater	wastewater metagenome	ERS5186562	ERX4603891	ERR4682439	Illumina NovaSeq 6000
DTU_2017_609_1_MG_FI_TU_305	1	2017_nov_fin_02	GS snapshot nov 2017	Finland	FI	FIN	Turku	60.45	22.27	nov	17	2017-11-22	wastewater	wastewater metagenome	ERS5186563	ERX4603892	ERR4682440	Illumina NovaSeq 6000
DTU_2017_610_1_MG_FI_HE_306	1	2017_nov_fin_03	GS snapshot nov 2017	Finland	FI	FIN	Helsinki	60.17	24.94	nov	17	2017-11-22	wastewater	wastewater metagenome	ERS5186564	ERX4603893	ERR4682441	Illumina NovaSeq 6000
DTU_2017_611_1_MG_US_SE_307	1	2017_nov_usa_02	GS snapshot nov 2017	USA	US	USA	Seattle	47.6	-122.33	nov	17	2017-11-28	wastewater	wastewater metagenome	ERS5186565	ERX4603894	ERR4682442	Illumina NovaSeq 6000
DTU_2017_612_1_MG_AE_AD_308	1	2017_nov_are_01	GS snapshot nov 2017	United Arab Emirates	AE	ARE	Dubai	25.07	55.17	nov	17	2017-11-28	wastewater	wastewater metagenome	ERS5186566	ERX4603895	ERR4682443	Illumina NovaSeq 6000
DTU_2017_613_1_MG_NZ_CH_309	1	2017_nov_nzl_01	GS snapshot nov 2017	New Zealand	NZ	NZL	Christchurch	-43.53	172.64	nov	17	2017-11-21	wastewater	wastewater metagenome	ERS5186567	ERX4603896	ERR4682444	Illumina NovaSeq 6000
DTU_2017_614_1_MG_US_HO_310	1	2017_nov_usa_03	GS snapshot nov 2017	USA	US	USA	Houston	29.76	-95.37	nov	17	2018-01-19	wastewater	wastewater metagenome	ERS5186568	ERX4603897	ERR4682445	Illumina NovaSeq 6000
DTU_2017_615_1_MG_US_AU_311	1	2017_nov_usa_04	GS snapshot nov 2017	USA	US	USA	Austin	30.27	-97.74	nov	17	2018-01-18	wastewater	wastewater metagenome	ERS5186569	ERX4603898	ERR4682446	Illumina NovaSeq 6000
DTU_2017_616_1_MG_US_WA_312	1	2017_nov_usa_05	GS snapshot nov 2017	USA	US	USA	Waco	31.55	-97.15	nov	17	2018-01-11	wastewater	wastewater metagenome	ERS5186570	ERX4603899	ERR4682447	Illumina NovaSeq 6000
DTU_2017_617_1_MG_MY_AS_313	1	2017_nov_mys_04	GS snapshot nov 2017	Malaysia	MY	MYS	Alor Setar	6.12	100.37	nov	17	2017-11-23	wastewater	wastewater metagenome	ERS5186571	ERX4603900	ERR4682448	Illumina NovaSeq 6000
DTU_2017_618_1_MG_MY_PG_314	1	2017_nov_mys_05	GS snapshot nov 2017	Malaysia	MY	MYS	Jelutong	5.39	100.31	nov	17	2017-11-23	wastewater	wastewater metagenome	ERS5186572	ERX4603901	ERR4682449	Illumina NovaSeq 6000
DTU_2017_619_1_MG_MY_PB_315	1	2017_nov_mys_06	GS snapshot nov 2017	Malaysia	MY	MYS	Butterworth	5.39	100.37	nov	17	2017-11-23	wastewater	wastewater metagenome	ERS5186573	ERX4603902	ERR4682450	Illumina NovaSeq 6000
DTU_2017_620_1_MG_TZ_MS_316	1	2017_nov_tza_03	GS snapshot nov 2017	Tanzania	TZ	TZA	Moshi	-3.35	37.34	nov	17	2017-11-29	wastewater	wastewater metagenome	ERS5186574	ERX4603903	ERR4682451	Illumina NovaSeq 6000
DTU_2017_621_1_MG_PH_QU_317	1	2017_nov_phl_01	GS snapshot nov 2017	Philippines	PH	PHL	Quezon City	14.65	121.05	nov	17	2017-12-21	wastewater	wastewater metagenome	ERS5186575	ERX4603904	ERR4682452	Illumina NovaSeq 6000
DTU_2017_622_1_MG_AR_BA_318	1	2017_nov_arg_01	GS snapshot nov 2017	Argentina	AR	ARG	Buenos Aires	-34.61	-58.44	nov	17	2017-11-22	wastewater	wastewater metagenome	ERS5186576	ERX4603905	ERR4682453	Illumina NovaSeq 6000
DTU_2017_623_1_MG_LC_CA_319	1	2017_nov_lca_01	GS snapshot nov 2017	Saint Lucia	LC	LCA	Castries	13.95	-60.99	nov	17	2017	wastewater	wastewater metagenome	ERS5186577	ERX4603906	ERR4682454	Illumina NovaSeq 6000
DTU_2017_624_1_MG_LC_GR_320	1	2017_nov_lca_02	GS snapshot nov 2017	Saint Lucia	LC	LCA	Gros Islet	14.08	-60.95	nov	17	2017	wastewater	wastewater metagenome	ERS5186578	ERX4603907	ERR4682455	Illumina NovaSeq 6000
DTU_2017_625_1_MG_ET_AD_321	1	2017_nov_eth_01	GS snapshot nov 2017	Ethiopia	ET	ETH	Addis Ababa	9	38.75	nov	17	2017-11-24	wastewater	wastewater metagenome	ERS5186579	ERX4603908	ERR4682456	Illumina NovaSeq 6000
DTU_2017_626_1_MG_NG_IL_322	1	2017_nov_nga_02	GS snapshot nov 2017	Nigeria	NG	NGA	Ilorin	8.5	4.55	nov	17	2018-01-10	wastewater	wastewater metagenome	ERS5186580	ERX4603909	ERR4682457	Illumina NovaSeq 6000
DTU_2017_627_1_MG_EC_QU_323	1	2017_nov_ecu_01	GS snapshot nov 2017	Ecuador	EC	ECU	Quito	-0.22	-78.51	nov	17	2017-11-23	wastewater	wastewater metagenome	ERS5186581	ERX4603910	ERR4682458	Illumina NovaSeq 6000
DTU_2017_628_1_MG_MZ_MA_324	1	2017_nov_moz_01	GS snapshot nov 2017	Mozambique	MZ	MOZ	Maputo	-25.97	32.57	nov	17	2017-11-17	wastewater	wastewater metagenome	ERS5186582	ERX4603911	ERR4682459	Illumina NovaSeq 6000
DTU_2017_629_1_MG_IR_TH_325	1	2017_nov_irn_02	GS snapshot nov 2017	Iran	IR	IRN	Tehran	35.7	51.4	nov	17	2018-10-01	wastewater	wastewater metagenome	ERS5186583	ERX4603912	ERR4682460	Illumina NovaSeq 6000
DTU_2017_630_1_MG_SN_DA_326	1	2017_nov_sen_01	GS snapshot nov 2017	Senegal	SN	SEN	Dakar	14.69	-17.45	nov	17	2018-03-08	wastewater	wastewater metagenome	ERS5186584	ERX4603913	ERR4682461	Illumina NovaSeq 6000
DTU_2017_631_1_MG_DK_VA_327	1	2017_nov_dnk_01	GS snapshot nov 2017	Denmark	DK	DNK	Valby	55.66	12.52	nov	17	2017-11-18	wastewater	wastewater metagenome	ERS5186585	ERX4603914	ERR4682462	Illumina NovaSeq 6000
DTU_2017_632_1_MG_DK_MA_328	1	2017_nov_dnk_02	GS snapshot nov 2017	Denmark	DK	DNK	Amager	55.62	12.6	nov	17	2017-11-18	wastewater	wastewater metagenome	ERS5186586	ERX4603915	ERR4682463	Illumina NovaSeq 6000
DTU_2017_633_1_MG_DK_AV_329	1	2017_nov_dnk_03	GS snapshot nov 2017	Denmark	DK	DNK	Avedore	55.63	12.46	nov	17	2017-11-18	wastewater	wastewater metagenome	ERS5186587	ERX4603916	ERR4682464	Illumina NovaSeq 6000
DTU_2017_634_1_MG_CN_GU_330	1	2017_nov_chn_01	GS snapshot nov 2017	China	CN	CHN	Guangzhou	23.13	113.26	nov	17	2017-12-21	wastewater	wastewater metagenome	ERS5186588	ERX4603917	ERR4682465	Illumina NovaSeq 6000
DTU_2017_635_1_MG_VN_HO_331	1	2017_nov_vnm_01	GS snapshot nov 2017	Viet Nam	VN	VNM	Ho Chi Minh	10.78	106.7	nov	17	2017-12-27	wastewater	wastewater metagenome	ERS5186589	ERX4603918	ERR4682466	Illumina NovaSeq 6000
DTU_2017_636_1_MG_RS_BE_332	1	2017_nov_srb_01	GS snapshot nov 2017	Serbia	RS	SRB	Belgrade	44.82	20.46	nov	17	2017	wastewater	wastewater metagenome	ERS5186590	ERX4603919	ERR4682467	Illumina NovaSeq 6000
DTU_2017_637_1_MG_NL_UT_333	1	2017_nov_nld_01	GS snapshot nov 2017	Netherlands	NL	NLD	Utrecht	52.09	5.11	nov	17	2017-11-23	wastewater	wastewater metagenome	ERS5186591	ERX4603920	ERR4682468	Illumina NovaSeq 6000
DTU_2017_638_1_Negative_Control_NC_O	1	2017_nov_neg_01	GS snapshot nov 2017	Denmark	NC	NEG	Lyngby	55.78	12.52	nov	17	2017-12-12	Negative control	wastewater metagenome	ERS5186592	ERX4603921	ERR4682469	Illumina NovaSeq 6000
DTU_2017_639_1_Negative_Control_NC_P	1	2017_nov_neg_02	GS snapshot nov 2017	Denmark	NC	NEG	Lyngby	55.78	12.52	nov	17	2017-12-15	Negative control	wastewater metagenome	ERS5186593	ERX4603922	ERR4682470	Illumina NovaSeq 6000
DTU_2017_640_1_Negative_Control_NC_Q	1	2017_nov_neg_03	GS snapshot nov 2017	Denmark	NC	NEG	Lyngby	55.78	12.52	nov	17	2017-12-19	Negative control	wastewater metagenome	ERS5186594	ERX4603923	ERR4682471	Illumina NovaSeq 6000
DTU_2017_641_1_Negative_Control_NC_R	1	2017_nov_neg_04	GS snapshot nov 2017	Denmark	NC	NEG	Lyngby	55.78	12.52	nov	17	2018-01-17	Negative control	wastewater metagenome	ERS5186595	ERX4603924	ERR4682472	Illumina NovaSeq 6000
DTU_2017_642_1_Negative_Control_NC_S	1	2017_nov_neg_05	GS snapshot nov 2017	Denmark	NC	NEG	Lyngby	55.78	12.52	nov	17	2018-01-24	Negative control	wastewater metagenome	ERS5186596	ERX4603925	ERR4682473	Illumina NovaSeq 6000
DTU_2017_643_1_Negative_Control_NC_T	1	2017_nov_neg_06	GS snapshot nov 2017	Denmark	NC	NEG	Lyngby	55.78	12.52	nov	17	2018-02-28	Negative control	wastewater metagenome	ERS5186597	ERX4603926	ERR4682474	Illumina NovaSeq 6000
DTU_2017_644_1_Negative_Control_NC_U	1	2017_nov_neg_07	GS snapshot nov 2017	Denmark	NC	NEG	Lyngby	55.78	12.52	nov	17	2018-04-05	Negative control	wastewater metagenome	ERS5186598	ERX4603927	ERR4682475	Illumina NovaSeq 6000
DTU_2017_645_1_Negative_Control_NC_V	1	2017_nov_neg_08	GS snapshot nov 2017	Denmark	NC	NEG	Lyngby	55.78	12.52	nov	17	2018-04-24	Negative control	wastewater metagenome	ERS5186599	ERX4603928	ERR4682476	Illumina NovaSeq 6000
DTU_2018_646_1_MG_SG_JU_334	1	2018_jun_sgp_01	GS snapshot june 2018	Singapore	SG	SGP	Jurong	1.26	103.67	jun	18	2017-11-22	wastewater	wastewater metagenome	ERS5186629	ERX4604221	ERR4682772	Illumina NovaSeq 6000
DTU_2018_647_1_MG_DK_AV_335	1	2018_jun_dnk_01	GS snapshot june 2018	Denmark	DK	DNK	Avedore	55.63	12.46	jun	18	2018-06-11	wastewater	wastewater metagenome	ERS5186630	ERX4604222	ERR4682773	Illumina NovaSeq 6000
DTU_2018_648_1_MG_DK_VA_336	1	2018_jun_dnk_02	GS snapshot june 2018	Denmark	DK	DNK	Valby	55.66	12.52	jun	18	2018-06-11	wastewater	wastewater metagenome	ERS5186631	ERX4604223	ERR4682774	Illumina NovaSeq 6000
DTU_2018_649_1_MG_DK_AM_337	1	2018_jun_dnk_03	GS snapshot june 2018	Denmark	DK	DNK	Amager	55.62	12.6	jun	18	2018-06-11	wastewater	wastewater metagenome	ERS5186632	ERX4604224	ERR4682775	Illumina NovaSeq 6000
DTU_2018_650_1_MG_SE_GO_338	1	2018_jun_swe_01	GS snapshot june 2018	Sweden	SE	SWE	Gothenburg	57.71	11.97	jun	18	2018-06-15	wastewater	wastewater metagenome	ERS5186633	ERX4604225	ERR4682776	Illumina NovaSeq 6000
DTU_2018_651_1_MG_SE_UP_339	1	2018_jun_swe_02	GS snapshot june 2018	Sweden	SE	SWE	Uppsala	59.86	17.64	jun	18	2018-06-18	wastewater	wastewater metagenome	ERS5186634	ERX4604226	ERR4682777	Illumina NovaSeq 6000
DTU_2018_652_1_MG_GR_AT_340	1	2018_jun_grc_01	GS snapshot june 2018	Greece	GR	GRC	Athens	37.98	23.73	jun	18	2018-06-20	wastewater	wastewater metagenome	ERS5186635	ERX4604227	ERR4682778	Illumina NovaSeq 6000
DTU_2018_653_1_MG_KH_PP_341	1	2018_jun_khm_01	GS snapshot june 2018	Cambodia	KH	KHM	Phnom Penh	11.57	104.92	jun	18	2018-06-22	wastewater	wastewater metagenome	ERS5186636	ERX4604228	ERR4682779	Illumina NovaSeq 6000
DTU_2018_654_1_MG_ES_BA_342	1	2018_jun_esp_01	GS snapshot june 2018	Spain	ES	ESP	Barcelona	41.38	2.18	jun	18	2018-06-21	wastewater	wastewater metagenome	ERS5186637	ERX4604229	ERR4682780	Illumina NovaSeq 6000
DTU_2018_655_1_MG_BE_OS_343	1	2018_jun_bel_01	GS snapshot june 2018	Belgium	BE	BEL	Ostend	51.23	2.92	jun	18	2018-06-12	wastewater	wastewater metagenome	ERS5186638	ERX4604230	ERR4682781	Illumina NovaSeq 6000
DTU_2018_656_1_MG_BE_LE_344	1	2018_jun_bel_02	GS snapshot june 2018	Belgium	BE	BEL	Leuven	50.88	4.7	jun	18	2018-06-20	wastewater	wastewater metagenome	ERS5186639	ERX4604231	ERR4682782	Illumina NovaSeq 6000
DTU_2018_657_1_MG_BE_HA_345	1	2018_jun_bel_03	GS snapshot june 2018	Belgium	BE	BEL	Harelbeke	50.84	3.31	jun	18	2018-06-12	wastewater	wastewater metagenome	ERS5186640	ERX4604232	ERR4682783	Illumina NovaSeq 6000
DTU_2018_658_1_MG_CZ_PR_346	1	2018_jun_cze_01	GS snapshot june 2018	Czech Republic	CZ	CZE	Praha	50.09	14.42	jun	18	2018-06-20	wastewater	wastewater metagenome	ERS5186641	ERX4604233	ERR4682784	Illumina NovaSeq 6000
DTU_2018_659_1_MG_CZ_BR_347	1	2018_jun_cze_02	GS snapshot june 2018	Czech Republic	CZ	CZE	Brno	49.19	16.61	jun	18	2018-06-20	wastewater	wastewater metagenome	ERS5186642	ERX4604234	ERR4682785	Illumina NovaSeq 6000
DTU_2018_660_1_MG_DE_DR_348	1	2018_jun_deu_01	GS snapshot june 2018	Germany	DE	DEU	Dresden	51.05	13.74	jun	18	2018-06-21	wastewater	wastewater metagenome	ERS5186643	ERX4604235	ERR4682786	Illumina NovaSeq 6000
DTU_2018_661_1_MG_MY_KL_349	1	2018_jun_mys_01	GS snapshot june 2018	Malaysia	MY	MYS	Kuala Lumpur	3.15	101.69	jun	18	2018-05-31	wastewater	wastewater metagenome	ERS5186644	ERX4604236	ERR4682787	Illumina NovaSeq 6000
DTU_2018_663_1_MG_FR_NA_351	1	2018_jun_fra_01	GS snapshot june 2018	France	FR	FRA	Nantes	47.22	-1.55	jun	18	2018-06-11	wastewater	wastewater metagenome	ERS5186645	ERX4604237	ERR4682788	Illumina NovaSeq 6000
DTU_2018_664_1_MG_FR_SA_352	1	2018_jun_fra_02	GS snapshot june 2018	France	FR	FRA	Saint Philibert	47.21	5.01	jun	18	2018-06-20	wastewater	wastewater metagenome	ERS5186646	ERX4604238	ERR4682789	Illumina NovaSeq 6000
DTU_2018_665_1_MG_SA_KA_353	1	2018_jun_sau_01	GS snapshot june 2018	Saudi Arabia	SA	SAU	Thuwal	22.28	39.11	jun	18	2018-06-12	wastewater	wastewater metagenome	ERS5186647	ERX4604239	ERR4682790	Illumina NovaSeq 6000
DTU_2018_666_1_MG_AT_VI_354	1	2018_jun_aut_01	GS snapshot june 2018	Austria	AT	AUT	Vienna	48.21	16.37	jun	18	2018-06-21	wastewater	wastewater metagenome	ERS5186648	ERX4604240	ERR4682791	Illumina NovaSeq 6000
DTU_2018_667_1_MG_BA_BL_355	1	2018_jun_bih_01	GS snapshot june 2018	Bosnia and Herzegovina	BA	BIH	Banja Luka	44.77	17.2	jun	18	2018-06-27	wastewater	wastewater metagenome	ERS5186649	ERX4604241	ERR4682792	Illumina NovaSeq 6000
DTU_2018_668_1_MG_BF_OU_356	1	2018_jun_bfa_01	GS snapshot june 2018	Burkina Faso	BF	BFA	Ouagadougou	12.37	-1.53	jun	18	2018-06-22	wastewater	wastewater metagenome	ERS5186650	ERX4604242	ERR4682793	Illumina NovaSeq 6000
DTU_2018_669_1_MG_PT_LI_357	1	2018_jun_prt_01	GS snapshot june 2018	Portugal	PT	PRT	Lisbon	38.71	-9.14	jun	18	2018-06-27	wastewater	wastewater metagenome	ERS5186651	ERX4604243	ERR4682794	Illumina NovaSeq 6000
DTU_2018_670_1_MG_TG_LO_358	1	2018_jun_tgo_01	GS snapshot june 2018	Togo	TG	TGO	Lome	6.13	1.22	jun	18	2018-06-23	wastewater	wastewater metagenome	ERS5186652	ERX4604244	ERR4682795	Illumina NovaSeq 6000
DTU_2018_671_1_MG_HU_BU_359	1	2018_jun_hun_01	GS snapshot june 2018	Hungary	HU	HUN	Budapest	47.48	19.15	jun	18	2018-06-25	wastewater	wastewater metagenome	ERS5186653	ERX4604245	ERR4682796	Illumina NovaSeq 6000
DTU_2018_672_1_MG_IT_NO_360	1	2018_jun_ita_01	GS snapshot june 2018	Italy	IT	ITA	Novara	45.58	8.55	jun	18	2018-06-29	wastewater	wastewater metagenome	ERS5186654	ERX4604246	ERR4682797	Illumina NovaSeq 6000
DTU_2018_673_1_MG_IT_VE_361	1	2018_jun_ita_02	GS snapshot june 2018	Italy	IT	ITA	Verbania	45.92	8.55	jun	18	2018-06-28	wastewater	wastewater metagenome	ERS5186655	ERX4604247	ERR4682798	Illumina NovaSeq 6000
DTU_2018_674_1_MG_IT_CA_362	1	2018_jun_ita_03	GS snapshot june 2018	Italy	IT	ITA	Cannobio	46.06	8.7	jun	18	2018-06-28	wastewater	wastewater metagenome	ERS5186656	ERX4604248	ERR4682799	Illumina NovaSeq 6000
DTU_2018_675_1_MG_SI_LJ_363	1	2018_jun_svn_01	GS snapshot june 2018	Slovenia	SI	SVN	Ljubljana	46.05	14.51	jun	18	2018-06-20	wastewater	wastewater metagenome	ERS5186657	ERX4604249	ERR4682800	Illumina NovaSeq 6000
DTU_2018_676_1_MG_TR_HA_364	1	2018_jun_tur_01	GS snapshot june 2018	Turkey	TR	TUR	Hatay	36.2	36.16	jun	18	2018-06-29	wastewater	wastewater metagenome	ERS5186658	ERX4604250	ERR4682801	Illumina NovaSeq 6000
DTU_2018_677_1_MG_HR_ZA_365	1	2018_jun_hrv_01	GS snapshot june 2018	Croatia	HR	HRV	Zagreb	45.81	15.98	jun	18	2018-07-02	wastewater	wastewater metagenome	ERS5186659	ERX4604251	ERR4682802	Illumina NovaSeq 6000
DTU_2018_680_1_MG_KR_DA_368	1	2018_jun_kor_01	GS snapshot june 2018	South Korea	KR	KOR	Daejeon	36.35	127.38	jun	18	2018-06	wastewater	wastewater metagenome	ERS5186660	ERX4604252	ERR4682803	Illumina NovaSeq 6000
DTU_2018_681_1_MG_TZ_MO_369	1	2018_jun_tza_01	GS snapshot june 2018	Tanzania	TZ	TZA	Morogoro	-6.87	37.81	jun	18	2018-06-25	wastewater	wastewater metagenome	ERS5186661	ERX4604253	ERR4682804	Illumina NovaSeq 6000
DTU_2018_682_1_MG_TZ_MW_370	1	2018_jun_tza_02	GS snapshot june 2018	Tanzania	TZ	TZA	Mwanza	-2.52	32.9	jun	18	2018-06-20	wastewater	wastewater metagenome	ERS5186662	ERX4604254	ERR4682805	Illumina NovaSeq 6000
DTU_2018_683_1_MG_JP_JP_371	1	2018_jun_jpn_01	GS snapshot june 2018	Japan	JP	JPN	Japan	36.57	139.24	jun	18	2018-06-22	wastewater	wastewater metagenome	ERS5186663	ERX4604255	ERR4682806	Illumina NovaSeq 6000
DTU_2018_684_1_MG_GB_FA_372	1	2018_jun_gbr_01	GS snapshot june 2018	United Kingdom	GB	GBR	Falmouth	50.16	-5.07	jun	18	2018-06-29	wastewater	wastewater metagenome	ERS5186664	ERX4604256	ERR4682807	Illumina NovaSeq 6000
DTU_2018_685_1_MG_GB_CA_373	1	2018_jun_gbr_02	GS snapshot june 2018	United Kingdom	GB	GBR	Camborne	50.21	-5.3	jun	18	2018-06-21	wastewater	wastewater metagenome	ERS5186665	ERX4604257	ERR4682808	Illumina NovaSeq 6000
DTU_2018_686_1_MG_CA_QE_374	1	2018_jun_can_01	GS snapshot june 2018	Canada	CA	CAN	Quebec	52.48	-71.83	jun	18	2018-06	wastewater	wastewater metagenome	ERS5186666	ERX4604258	ERR4682809	Illumina NovaSeq 6000
DTU_2018_687_1_MG_PK_FA_375	1	2018_jun_pak_01	GS snapshot june 2018	Pakistan	PK	PAK	Faisalabad	31.42	73.09	jun	18	2018-06-21	wastewater	wastewater metagenome	ERS5186667	ERX4604259	ERR4682810	Illumina NovaSeq 6000
DTU_2018_688_1_MG_RS_BE_376	1	2018_jun_srb_01	GS snapshot june 2018	Serbia	RS	SRB	Belgrade	44.82	20.46	jun	18	2018-06-12	wastewater	wastewater metagenome	ERS5186668	ERX4604260	ERR4682811	Illumina NovaSeq 6000
DTU_2018_689_1_MG_BW_GA_377	1	2018_jun_bwa_01	GS snapshot june 2018	Botswana	BW	BWA	Gaborone	-24.66	25.91	jun	18	2018-07-31	wastewater	wastewater metagenome	ERS5186669	ERX4604261	ERR4682812	Illumina NovaSeq 6000
DTU_2018_690_1_MG_BG_SO_378	1	2018_jun_bgr_01	GS snapshot june 2018	Bulgaria	BG	BGR	Sofia	42.7	23.32	jun	18	2018-06-07	wastewater	wastewater metagenome	ERS5186670	ERX4604262	ERR4682813	Illumina NovaSeq 6000
DTU_2018_691_1_MG_NL_AM_380	1	2018_jun_nld_01	GS snapshot june 2018	Netherlands	NL	NLD	Amsterdam	52.37	4.89	jun	18	2018-07-04	wastewater	wastewater metagenome	ERS5186671	ERX4604263	ERR4682814	Illumina NovaSeq 6000
DTU_2018_692_1_MG_ME_PO_381	1	2018_jun_mne_01	GS snapshot june 2018	Montenegro	ME	MNE	Podgorica	42.44	19.26	jun	18	2018-07-09	wastewater	wastewater metagenome	ERS5186672	ERX4604264	ERR4682815	Illumina NovaSeq 6000
DTU_2018_693_1_MG_KR_GW_382	1	2018_jun_kor_02	GS snapshot june 2018	South Korea	KR	KOR	Gwangju	35.16	126.85	jun	18	2018-07-10	wastewater	wastewater metagenome	ERS5186673	ERX4604265	ERR4682816	Illumina NovaSeq 6000
DTU_2018_694_1_MG_MU_SM_383	1	2018_jun_mus_01	GS snapshot june 2018	Mauritius	MU	MUS	Saint Martin	-20.5	57.39	jun	18	2018-07-06	wastewater	wastewater metagenome	ERS5186674	ERX4604266	ERR4682817	Illumina NovaSeq 6000
DTU_2018_695_1_MG_MU_GB_384	1	2018_jun_mus_02	GS snapshot june 2018	Mauritius	MU	MUS	Grand Baie	-20.01	57.58	jun	18	2018-07-06	wastewater	wastewater metagenome	ERS5186675	ERX4604267	ERR4682818	Illumina NovaSeq 6000
DTU_2018_696_1_MG_GR_TH_385	1	2018_jun_grc_02	GS snapshot june 2018	Greece	GR	GRC	Thessaloniki	40.64	22.94	jun	18	2018-07-13	wastewater	wastewater metagenome	ERS5186676	ERX4604268	ERR4682819	Illumina NovaSeq 6000
DTU_2018_697_1_MG_PT_PO_386	1	2018_jun_prt_02	GS snapshot june 2018	Portugal	PT	PRT	Porto	41.15	-8.61	jun	18	2018-07-02	wastewater	wastewater metagenome	ERS5186677	ERX4604269	ERR4682820	Illumina NovaSeq 6000
DTU_2018_698_1_MG_IN_KO_387	1	2018_jun_ind_01	GS snapshot june 2018	India	IN	IND	Kochi	9.98	76.25	jun	18	2018-07-04	wastewater	wastewater metagenome	ERS5186678	ERX4604270	ERR4682821	Illumina NovaSeq 6000
DTU_2018_699_1_MG_SK_BR_388	1	2018_jun_svk_01	GS snapshot june 2018	Slovakia	SK	SVK	Bratislava	48.15	17.11	jun	18	2018-07-03	wastewater	wastewater metagenome	ERS5186679	ERX4604271	ERR4682822	Illumina NovaSeq 6000
DTU_2018_700_1_MG_PL_PL_389	1	2018_jun_pol_01	GS snapshot june 2018	Poland	PL	POL	Pulawy	51.42	21.97	jun	18	2018-07-09	wastewater	wastewater metagenome	ERS5186680	ERX4604272	ERR4682823	Illumina NovaSeq 6000
DTU_2018_701_1_MG_NL_UT_389	1	2018_jun_nld_02	GS snapshot june 2018	Netherlands	NL	NLD	Utrecht	52.09	5.11	jun	18	2018-07-02	wastewater	wastewater metagenome	ERS5186681	ERX4604273	ERR4682824	Illumina NovaSeq 6000
DTU_2018_702_1_MG_TW_TA_390	1	2018_jun_twn_01	GS snapshot june 2018	Taiwan	TW	TWN	Taipei	25.04	121.56	jun	18	2018-07-09	wastewater	wastewater metagenome	ERS5186682	ERX4604274	ERR4682825	Illumina NovaSeq 6000
DTU_2018_703_1_MG_IT_RO_391	1	2018_jun_ita_04	GS snapshot june 2018	Italy	IT	ITA	Rome	41.89	12.48	jun	18	2018-06-26	wastewater	wastewater metagenome	ERS5186683	ERX4604275	ERR4682826	Illumina NovaSeq 6000
DTU_2018_704_1_MG_CN_NA_392	1	2018_jun_chn_01	GS snapshot june 2018	China	CN	CHN	Nanjing	32.06	118.79	jun	18	2018-06-21	wastewater	wastewater metagenome	ERS5186684	ERX4604276	ERR4682827	Illumina NovaSeq 6000
DTU_2018_705_1_MG_CN_YA_393	1	2018_jun_chn_02	GS snapshot june 2018	China	CN	CHN	Yangzhou	32.39	119.44	jun	18	2018-06-22	wastewater	wastewater metagenome	ERS5186685	ERX4604277	ERR4682828	Illumina NovaSeq 6000
DTU_2018_706_1_MG_CH_BR_394	1	2018_jun_che_01	GS snapshot june 2018	Switzerland	CH	CHE	Bern	46.95	7.45	jun	18	2018-06-28	wastewater	wastewater metagenome	ERS5186686	ERX4604278	ERR4682829	Illumina NovaSeq 6000
DTU_2018_707_1_MG_CA_CA_395	1	2018_jun_can_02	GS snapshot june 2018	Canada	CA	CAN	Calgary	51.05	-114.06	jun	18	2018-06-26	wastewater	wastewater metagenome	ERS5186687	ERX4604279	ERR4682830	Illumina NovaSeq 6000
DTU_2018_708_1_MG_CA_RE_396	1	2018_jun_can_03	GS snapshot june 2018	Canada	CA	CAN	Regina	50.45	-104.62	jun	18	2018-07-10	wastewater	wastewater metagenome	ERS5186688	ERX4604280	ERR4682831	Illumina NovaSeq 6000
DTU_2018_709_1_MG_KW_KW_397	1	2018_jun_kwt_01	GS snapshot june 2018	Kuwait	KW	KWT	Kuwait	29.27	47.5	jun	18	2018-07-07	wastewater	wastewater metagenome	ERS5186689	ERX4604281	ERR4682832	Illumina NovaSeq 6000
DTU_2018_710_1_MG_MA_CA_398	1	2018_jun_mar_01	GS snapshot june 2018	Morocco	MA	MAR	Casablanca	33.6	-7.62	jun	18	2018-06-29	wastewater	wastewater metagenome	ERS5186690	ERX4604282	ERR4682833	Illumina NovaSeq 6000
DTU_2018_711_1_MG_BR_BH_408	1	2018_jun_bra_01	GS snapshot june 2018	Brazil	BR	BRA	Belo Horizonte	-19.92	-43.95	jun	18	2018-07-09	wastewater	wastewater metagenome	ERS5186691	ERX4604283	ERR4682834	Illumina NovaSeq 6000
DTU_2018_712_1_MG_BB_WO_409	1	2018_jun_brb_01	GS snapshot june 2018	Barbados	BB	BRB	Worthing	13.07	-59.58	jun	18	2018-07-05	wastewater	wastewater metagenome	ERS5186692	ERX4604284	ERR4682835	Illumina NovaSeq 6000
DTU_2018_713_1_MG_BB_BR_410	1	2018_jun_brb_02	GS snapshot june 2018	Barbados	BB	BRB	Bridgetown	13.1	-59.62	jun	18	2018-07-05	wastewater	wastewater metagenome	ERS5186693	ERX4604285	ERR4682836	Illumina NovaSeq 6000
DTU_2018_714_1_MG_IN_UD_411	1	2018_jun_ind_02	GS snapshot june 2018	India	IN	IND	Udupi	13.34	74.75	jun	18	2018-06-18	wastewater	wastewater metagenome	ERS5186694	ERX4604286	ERR4682837	Illumina NovaSeq 6000
DTU_2018_716_1_MG_EC_QU_413	1	2018_jun_ecu_01	GS snapshot june 2018	Ecuador	EC	ECU	Quito	-0.22	-78.51	jun	18	2018-06-28	wastewater	wastewater metagenome	ERS5186695	ERX4604287	ERR4682838	Illumina NovaSeq 6000
DTU_2018_717_1_MG_CI_AB_414	1	2018_jun_civ_01	GS snapshot june 2018	Cote d'Ivoire	CI	CIV	Abidjan	5.32	-4.02	jun	18	2018-07-07	wastewater	wastewater metagenome	ERS5186696	ERX4604288	ERR4682839	Illumina NovaSeq 6000
DTU_2018_718_1_MG_CI_YA_415	1	2018_jun_civ_02	GS snapshot june 2018	Cote d'Ivoire	CI	CIV	Yamoussoukro	6.81	-5.27	jun	18	2018-07-07	wastewater	wastewater metagenome	ERS5186697	ERX4604289	ERR4682840	Illumina NovaSeq 6000
DTU_2018_719_1_MG_CI_BO_416	1	2018_jun_civ_03	GS snapshot june 2018	Cote d'Ivoire	CI	CIV	Bouake	7.69	-5.03	jun	18	2018-07-06	wastewater	wastewater metagenome	ERS5186698	ERX4604290	ERR4682841	Illumina NovaSeq 6000
DTU_2018_720_1_MG_CA_OT_417	1	2018_jun_can_04	GS snapshot june 2018	Canada	CA	CAN	Ottawa	45.42	-75.69	jun	18	2018-07-09	wastewater	wastewater metagenome	ERS5186699	ERX4604291	ERR4682842	Illumina NovaSeq 6000
DTU_2018_721_1_MG_CA_VA_418	1	2018_jun_can_05	GS snapshot june 2018	Canada	CA	CAN	Vancouver	49.26	-123.11	jun	18	2018-07-13	wastewater	wastewater metagenome	ERS5186700	ERX4604292	ERR4682843	Illumina NovaSeq 6000
DTU_2018_722_1_MG_AR_BA_419	1	2018_jun_arg_01	GS snapshot june 2018	Argentina	AR	ARG	Buenos Aires	-34.61	-58.44	jun	18	2018-07-10	wastewater	wastewater metagenome	ERS5186701	ERX4604293	ERR4682844	Illumina NovaSeq 6000
DTU_2018_723_1_MG_UG_KA_420	1	2018_jun_uga_01	GS snapshot june 2018	Uganda	UG	UGA	Kampala	0.32	32.58	jun	18	2018-07-18	wastewater	wastewater metagenome	ERS5186702	ERX4604294	ERR4682845	Illumina NovaSeq 6000
DTU_2018_724_1_MG_NG_LA_421	1	2018_jun_nga_01	GS snapshot june 2018	Nigeria	NG	NGA	Lagos	6.46	3.39	jun	18	2018-07-03	wastewater	wastewater metagenome	ERS5186703	ERX4604295	ERR4682846	Illumina NovaSeq 6000
DTU_2018_725_1_MG_MY_PB_422	1	2018_jun_mys_02	GS snapshot june 2018	Malaysia	MY	MYS	Butterworth	5.39	100.37	jun	18	2018-06-27	wastewater	wastewater metagenome	ERS5186704	ERX4604296	ERR4682847	Illumina NovaSeq 6000
DTU_2018_726_1_MG_MY_PG_423	1	2018_jun_mys_03	GS snapshot june 2018	Malaysia	MY	MYS	Jelutong	5.39	100.31	jun	18	2018-06-27	wastewater	wastewater metagenome	ERS5186705	ERX4604297	ERR4682848	Illumina NovaSeq 6000
DTU_2018_727_1_MG_MY_SU_424	1	2018_jun_mys_04	GS snapshot june 2018	Malaysia	MY	MYS	Sungai Petani	5.64	100.49	jun	18	2018-07-06	wastewater	wastewater metagenome	ERS5186706	ERX4604298	ERR4682849	Illumina NovaSeq 6000
DTU_2018_728_1_MG_MY_KL_1_425	1	2018_jun_mys_05	GS snapshot june 2018	Malaysia	MY	MYS	Kuala Lumpur	3.15	101.69	jun	18	2018-06-29	wastewater	wastewater metagenome	ERS5186707	ERX4604299	ERR4682850	Illumina NovaSeq 6000
DTU_2018_729_1_MG_MY_IH_426	1	2018_jun_mys_06	GS snapshot june 2018	Malaysia	MY	MYS	Ipoh	4.6	101.09	jun	18	2018-06-28	wastewater	wastewater metagenome	ERS5186708	ERX4604300	ERR4682851	Illumina NovaSeq 6000
DTU_2018_730_1_MG_MY_KG_427	1	2018_jun_mys_07	GS snapshot june 2018	Malaysia	MY	MYS	Klang	3.04	101.45	jun	18	2018-06-29	wastewater	wastewater metagenome	ERS5186709	ERX4604301	ERR4682852	Illumina NovaSeq 6000
DTU_2018_731_1_MG_NZ_CH_428	1	2018_jun_nzl_01	GS snapshot june 2018	New Zealand	NZ	NZL	Christchurch	-43.53	172.64	jun	18	2018-07-04	wastewater	wastewater metagenome	ERS5186710	ERX4604302	ERR4682853	Illumina NovaSeq 6000
DTU_2018_732_1_MG_LV_RI_429	1	2018_jun_lva_01	GS snapshot june 2018	Latvia	LV	LVA	Riga	56.95	24.11	jun	18	2018-06-20	wastewater	wastewater metagenome	ERS5186711	ERX4604303	ERR4682854	Illumina NovaSeq 6000
DTU_2018_733_1_MG_LV_LI_430	1	2018_jun_lva_02	GS snapshot june 2018	Latvia	LV	LVA	Liepaja	56.5	21.01	jun	18	2018-06-21	wastewater	wastewater metagenome	ERS5186712	ERX4604304	ERR4682855	Illumina NovaSeq 6000
DTU_2018_734_1_MG_GB_EB_431	1	2018_jun_gbr_03	GS snapshot june 2018	United Kingdom	GB	GBR	Edinburgh	55.95	-3.19	jun	18	2018-06-27	wastewater	wastewater metagenome	ERS5186713	ERX4604305	ERR4682856	Illumina NovaSeq 6000
DTU_2018_735_1_MG_CI_YA_2_432	1	2018_jun_civ_04	GS snapshot june 2018	Cote d'Ivoire	CI	CIV	Yamoussoukro	6.81	-5.27	jun	18	2018-07-07	wastewater	wastewater metagenome	ERS5186714	ERX4604306	ERR4682857	Illumina NovaSeq 6000
DTU_2018_736_1_MG_CI_BO_2_433	1	2018_jun_civ_05	GS snapshot june 2018	Cote d'Ivoire	CI	CIV	Bouake	7.69	-5.03	jun	18	2018-07-06	wastewater	wastewater metagenome	ERS5186715	ERX4604307	ERR4682858	Illumina NovaSeq 6000
DTU_2018_737_1_MG_CL_SA_434	1	2018_jun_chl_01	GS snapshot june 2018	Chile	CL	CHL	Santiago	-33.44	-70.65	jun	18	2018-08-14	wastewater	wastewater metagenome	ERS5186716	ERX4604308	ERR4682859	Illumina NovaSeq 6000
DTU_2018_738_1_MG_CL_SA_2_435	1	2018_jun_chl_02	GS snapshot june 2018	Chile	CL	CHL	Santiago	-33.44	-70.65	jun	18	2018-08-14	wastewater	wastewater metagenome	ERS5186717	ERX4604309	ERR4682860	Illumina NovaSeq 6000
DTU_2018_739_1_MG_FI_TU_436	1	2018_jun_fin_01	GS snapshot june 2018	Finland	FI	FIN	Turku	60.45	22.27	jun	18	2018-06-27	wastewater	wastewater metagenome	ERS5186718	ERX4604310	ERR4682861	Illumina NovaSeq 6000
DTU_2018_740_1_MG_FI_HE_437	1	2018_jun_fin_02	GS snapshot june 2018	Finland	FI	FIN	Helsinki	60.17	24.94	jun	18	2018-06-20	wastewater	wastewater metagenome	ERS5186719	ERX4604311	ERR4682862	Illumina NovaSeq 6000
DTU_2018_741_1_MG_FI_OU_438	1	2018_jun_fin_03	GS snapshot june 2018	Finland	FI	FIN	Oulu	65.01	25.47	jun	18	2018-06-20	wastewater	wastewater metagenome	ERS5186720	ERX4604312	ERR4682863	Illumina NovaSeq 6000
DTU_2018_742_1_MG_NO_OS_439	1	2018_jun_nor_01	GS snapshot june 2018	Norway	NO	NOR	Oslo	59.91	10.74	jun	18	2018-07-18	wastewater	wastewater metagenome	ERS5186721	ERX4604313	ERR4682864	Illumina NovaSeq 6000
DTU_2018_743_1_MG_GL_SI_440	1	2018_jun_grl_01	GS snapshot june 2018	Greenland	GL	GRL	Sisimiut	66.94	-53.67	jun	18	2018-06-26	wastewater	wastewater metagenome	ERS5186722	ERX4604314	ERR4682865	Illumina NovaSeq 6000
DTU_2018_744_1_MG_IL_BE_441	1	2018_jun_isr_01	GS snapshot june 2018	Israel	IL	ISR	Beer-Sheva	31.25	34.79	jun	18	2018-07-07	wastewater	wastewater metagenome	ERS5186723	ERX4604315	ERR4682866	Illumina NovaSeq 6000
DTU_2018_747_1_MG_BJ_DJ_444	1	2018_jun_ben_01	GS snapshot june 2018	Benin	BJ	BEN	Djeffa	6.39	2.57	jun	18	2018-08-22	wastewater	wastewater metagenome	ERS5186724	ERX4604316	ERR4682867	Illumina NovaSeq 6000
DTU_2018_748_1_MG_GB_NC_445	1	2018_jun_gbr_04	GS snapshot june 2018	United Kingdom	GB	GBR	Newcastle Upon Tyne	54.97	-1.61	jun	18	2018-06-28	wastewater	wastewater metagenome	ERS5186725	ERX4604317	ERR4682868	Illumina NovaSeq 6000
DTU_2018_749_1_MG_BD_DH_446	1	2018_jun_bgd_01	GS snapshot june 2018	Bangladesh	BD	BGD	Dhaka	23.76	90.38	jun	18	2018-07-03	wastewater	wastewater metagenome	ERS5186726	ERX4604318	ERR4682869	Illumina NovaSeq 6000
DTU_2018_750_1_MG_KE_NA_447	1	2018_jun_ken_01	GS snapshot june 2018	Kenya	KE	KEN	Nairobi	-1.28	36.82	jun	18	2018-06-29	wastewater	wastewater metagenome	ERS5186727	ERX4604319	ERR4682870	Illumina NovaSeq 6000
DTU_2018_751_1_MG_US_SE_448	1	2018_jun_usa_01	GS snapshot june 2018	USA	US	USA	Seattle	47.6	-122.33	jun	18	2018-06-21	wastewater	wastewater metagenome	ERS5186728	ERX4604320	ERR4682871	Illumina NovaSeq 6000
DTU_2018_752_1_MG_US_SE_2_449	1	2018_jun_usa_02	GS snapshot june 2018	USA	US	USA	Seattle	47.6	-122.33	jun	18	2018-06-20	wastewater	wastewater metagenome	ERS5186729	ERX4604321	ERR4682872	Illumina NovaSeq 6000
DTU_2018_753_1_MG_LC_CA_450	1	2018_jun_lca_01	GS snapshot june 2018	Saint Lucia	LC	LCA	Castries	13.95	-60.99	jun	18	2018	wastewater	wastewater metagenome	ERS5186730	ERX4604322	ERR4682873	Illumina NovaSeq 6000
DTU_2018_754_1_MG_LC_GR_451	1	2018_jun_lca_02	GS snapshot june 2018	Saint Lucia	LC	LCA	Gros Islet	14.08	-60.95	jun	18	2018	wastewater	wastewater metagenome	ERS5186731	ERX4604323	ERR4682874	Illumina NovaSeq 6000
DTU_2018_755_1_MG_MK_SK_452	1	2018_jun_mkd_01	GS snapshot june 2018	Macedonia	MK	MKD	Skopje	42	21.43	jun	18	2018	wastewater	wastewater metagenome	ERS5186732	ERX4604324	ERR4682875	Illumina NovaSeq 6000
DTU_2018_756_1_MG_MK_SK_453	1	2018_jun_mkd_02	GS snapshot june 2018	Macedonia	MK	MKD	Skopje	42	21.43	jun	18	2018	wastewater	wastewater metagenome	ERS5186733	ERX4604325	ERR4682876	Illumina NovaSeq 6000
DTU_2018_757_1_MG_AU_ME_454	1	2018_jun_aus_01	GS snapshot june 2018	Australia	AU	AUS	Melbourne	-37.81	144.96	jun	18	2018-06-19	wastewater	wastewater metagenome	ERS5186734	ERX4604326	ERR4682877	Illumina NovaSeq 6000
DTU_2018_758_1_MG_AU_DD_455	1	2018_jun_aus_02	GS snapshot june 2018	Australia	AU	AUS	Darwin	-12.46	130.84	jun	18	2018-07-10	wastewater	wastewater metagenome	ERS5186735	ERX4604327	ERR4682878	Illumina NovaSeq 6000
DTU_2018_759_1_MG_AU_MA_456	1	2018_jun_aus_03	GS snapshot june 2018	Australia	AU	AUS	Maningrida	-12.05	134.23	jun	18	2018-07-10	wastewater	wastewater metagenome	ERS5186736	ERX4604328	ERR4682879	Illumina NovaSeq 6000
DTU_2018_761_1_MG_CM_YA_458	1	2018_jun_cmr_01	GS snapshot june 2018	Cameroon	CM	CMR	Yaounde	3.87	11.52	jun	18	2018-06-20	wastewater	wastewater metagenome	ERS5186737	ERX4604329	ERR4682880	Illumina NovaSeq 6000
DTU_2018_762_1_MG_PY_SL_459	1	2018_jun_pry_01	GS snapshot june 2018	Paraguay	PY	PRY	San Lorenzo	-25.34	-57.51	jun	18	2018-06-28	wastewater	wastewater metagenome	ERS5186738	ERX4604330	ERR4682881	Illumina NovaSeq 6000
DTU_2018_763_1_MG_DE_BE_460	1	2018_jun_deu_02	GS snapshot june 2018	Germany	DE	DEU	Berlin	52.52	13.39	jun	18	2018-07-04	wastewater	wastewater metagenome	ERS5186739	ERX4604331	ERR4682882	Illumina NovaSeq 6000
DTU_2018_764_1_MG_US_CH_461	1	2018_jun_usa_03	GS snapshot june 2018	USA	US	USA	Chapel Hill	35.91	-79.06	jun	18	2018-09-12	wastewater	wastewater metagenome	ERS5186740	ERX4604332	ERR4682883	Illumina NovaSeq 6000
DTU_2018_765_1_MG_MG_AN_462	1	2018_jun_mdg_01	GS snapshot june 2018	Madagascar	MG	MDG	Antananarivo	-18.91	47.53	jun	18	2018-06-27	wastewater	wastewater metagenome	ERS5186741	ERX4604333	ERR4682884	Illumina NovaSeq 6000
DTU_2018_766_1_MG_MG_AN_1_463	1	2018_jun_mdg_02	GS snapshot june 2018	Madagascar	MG	MDG	Antananarivo	-18.91	47.53	jun	18	2018-06-28	wastewater	wastewater metagenome	ERS5186742	ERX4604334	ERR4682885	Illumina NovaSeq 6000
DTU_2018_767_1_MG_SG_JU_464	1	2018_jun_sgp_02	GS snapshot june 2018	Singapore	SG	SGP	Jurong	1.26	103.67	jun	18	2018-06-20	wastewater	wastewater metagenome	ERS5186743	ERX4604335	ERR4682886	Illumina NovaSeq 6000
DTU_2018_772_1_MG_CO_MO_469	1	2018_jun_col_01	GS snapshot june 2018	Colombia	CO	COL	Bogota-Mosquera	4.65	-74.2	jun	18	2018-09-17	wastewater	wastewater metagenome	ERS5186744	ERX4604336	ERR4682887	Illumina NovaSeq 6000
DTU_2018_773_1_MG_MG_AN_2_470	1	2018_jun_mdg_03	GS snapshot june 2018	Madagascar	MG	MDG	Antananarivo	-18.91	47.53	jun	18	2018-09-24	wastewater	wastewater metagenome	ERS5186745	ERX4604337	ERR4682888	Illumina NovaSeq 6000
DTU_2018_774_1_MG_TH_PA_471	1	2018_jun_tha_01	GS snapshot june 2018	Thailand	TH	THA	Pathum Thani	14.1	100.63	jun	18	2018-09-10	wastewater	wastewater metagenome	ERS5186746	ERX4604338	ERR4682889	Illumina NovaSeq 6000
DTU_2018_775_1_MG_PK_KA_472	1	2018_jun_pak_02	GS snapshot june 2018	Pakistan	PK	PAK	Karachi	25.14	67.18	jun	18	2018-06-20	wastewater	wastewater metagenome	ERS5186747	ERX4604339	ERR4682890	Illumina NovaSeq 6000
DTU_2018_776_1_MG_BR_RJ_473	1	2018_jun_bra_02	GS snapshot june 2018	Brazil	BR	BRA	Rio de Janeiro	-22.91	-43.21	jun	18	2018-09-17	wastewater	wastewater metagenome	ERS5186748	ERX4604340	ERR4682891	Illumina NovaSeq 6000
DTU_2018_777_1_MG_BR_BE_474	1	2018_jun_bra_03	GS snapshot june 2018	Brazil	BR	BRA	Rio de Janeiro	-22.91	-43.21	jun	18	2018	wastewater	wastewater metagenome	ERS5186749	ERX4604341	ERR4682892	Illumina NovaSeq 6000
DTU_2018_778_1_MG_US_AT_475	1	2018_jun_usa_04	GS snapshot june 2018	USA	US	USA	Atlanta	33.75	-84.39	jun	18	2018-09-27	wastewater	wastewater metagenome	ERS5186750	ERX4604342	ERR4682893	Illumina NovaSeq 6000
DTU_2018_779_1_MG_US_WA_476	1	2018_jun_usa_05	GS snapshot june 2018	USA	US	USA	Waco	31.55	-97.15	jun	18	2018-06-21	wastewater	wastewater metagenome	ERS5186751	ERX4604343	ERR4682894	Illumina NovaSeq 6000
DTU_2018_780_1_MG_AE_DU_477	1	2018_jun_are_01	GS snapshot june 2018	United Arab Emirates	AE	ARE	Dubai	25.07	55.17	jun	18	2018-06-27	wastewater	wastewater metagenome	ERS5186752	ERX4604344	ERR4682895	Illumina NovaSeq 6000
DTU_2018_781_1_MG_VN_HO_478	1	2018_jun_vnm_01	GS snapshot june 2018	Viet Nam	VN	VNM	Ho Chi Minh	10.78	106.7	jun	18	2018	wastewater	wastewater metagenome	ERS5186753	ERX4604345	ERR4682896	Illumina NovaSeq 6000
DTU_2018_782_1_MG_SN_DA_479	1	2018_jun_sen_01	GS snapshot june 2018	Senegal	SN	SEN	Dakar	14.69	-17.45	jun	18	2018	wastewater	wastewater metagenome	ERS5186754	ERX4604346	ERR4682897	Illumina NovaSeq 6000
DTU_2018_783_1_MG_CN_GU_480	1	2018_jun_chn_03	GS snapshot june 2018	China	CN	CHN	Guangzhou	23.13	113.26	jun	18	2018-06-05	wastewater	wastewater metagenome	ERS5186755	ERX4604347	ERR4682898	Illumina NovaSeq 6000
DTU_2018_784_1_MG_NZ_DU_481	1	2018_jun_nzl_02	GS snapshot june 2018	New Zealand	NZ	NZL	Dunedin	-45.87	170.5	jun	18	2018-10-16	wastewater	wastewater metagenome	ERS5186756	ERX4604348	ERR4682899	Illumina NovaSeq 6000
DTU_2018_785_1_MG_TZ_MS_482	1	2018_jun_tza_03	GS snapshot june 2018	Tanzania	TZ	TZA	Moshi	-3.35	37.34	jun	18	2018-08-03	wastewater	wastewater metagenome	ERS5186757	ERX4604349	ERR4682900	Illumina NovaSeq 6000
DTU_2018_786_1_Negative_Control_NC_X	1	2018_jun_neg_01	GS snapshot june 2018	Denmark	NC	NEG	Lyngby	55.78	12.52	jun	18	2018-09-05	Negative control	wastewater metagenome	ERS5186758	ERX4604350	ERR4682901	Illumina NovaSeq 6000
DTU_2018_787_1_Negative_Control_NC_Y	1	2018_jun_neg_02	GS snapshot june 2018	Denmark	NC	NEG	Lyngby	55.78	12.52	jun	18	2018-09-12	Negative control	wastewater metagenome	ERS5186759	ERX4604351	ERR4682902	Illumina NovaSeq 6000
DTU_2018_788_1_Negative_Control_NC_Z	1	2018_jun_neg_03	GS snapshot june 2018	Denmark	NC	NEG	Lyngby	55.78	12.52	jun	18	2018-09-18	Negative control	wastewater metagenome	ERS5186760	ERX4604352	ERR4682903	Illumina NovaSeq 6000
DTU_2018_789_1_Negative_Control_NC_AA	1	2018_jun_neg_04	GS snapshot june 2018	Denmark	NC	NEG	Lyngby	55.78	12.52	jun	18	2018-09-19	Negative control	wastewater metagenome	ERS5186761	ERX4604353	ERR4682904	Illumina NovaSeq 6000
DTU_2018_790_1_Negative_Control_NC_AB	1	2018_jun_neg_05	GS snapshot june 2018	Denmark	NC	NEG	Lyngby	55.78	12.52	jun	18	2018-10-02	Negative control	wastewater metagenome	ERS5186762	ERX4604354	ERR4682905	Illumina NovaSeq 6000
DTU_2018_791_1_Negative_Control_NC_AC	1	2018_jun_neg_06	GS snapshot june 2018	Denmark	NC	NEG	Lyngby	55.78	12.52	jun	18	2018-10-10	Negative control	wastewater metagenome	ERS5186763	ERX4604355	ERR4682906	Illumina NovaSeq 6000
DTU_2018_792_1_Negative_Control_NC_AD	1	2018_jun_neg_07	GS snapshot june 2018	Denmark	NC	NEG	Lyngby	55.78	12.52	jun	18	2018-10-12	Negative control	wastewater metagenome	ERS5186764	ERX4604356	ERR4682907	Illumina NovaSeq 6000
DTU_2018_793_1_Negative_Control_NC_AE	1	2018_jun_neg_08	GS snapshot june 2018	Denmark	NC	NEG	Lyngby	55.78	12.52	jun	18	2018-11-07	Negative control	wastewater metagenome	ERS5186765	ERX4604357	ERR4682908	Illumina NovaSeq 6000
DTU_2018_794_1_Negative_Control_NC_AF	1	2018_jun_neg_09	GS snapshot june 2018	Denmark	NC	NEG	Lyngby	55.78	12.52	jun	18	2018-11-21	Negative control	wastewater metagenome	ERS5186766	ERX4604358	ERR4682909	Illumina NovaSeq 6000
DTU_2018_795_1_MG_GH_AC_561	1	2018_jun_gha_01	GS snapshot june 2018	Ghana	GH	GHA	Accra	5.56	-0.21	jun	18	2018-07-16	wastewater	wastewater metagenome	ERS5186767	ERX4604359	ERR4682910	Illumina NovaSeq 6000
DTU_2018_796_1_MG_GH_AC_2_566	1	2018_jun_gha_02	GS snapshot june 2018	Ghana	GH	GHA	Accra	5.56	-0.21	jun	18	2018-07-16	wastewater	wastewater metagenome	ERS5186768	ERX4604360	ERR4682911	Illumina NovaSeq 6000
DTU_2018_797_1_MG_GH_AC_3_567	1	2018_jun_gha_03	GS snapshot june 2018	Ghana	GH	GHA	Accra	5.56	-0.21	jun	18	2018-07-16	wastewater	wastewater metagenome	ERS5186769	ERX4604361	ERR4682912	Illumina NovaSeq 6000
DTU_2018_798_1_Negative_Control_NC_AG	1	2018_jun_neg_10	GS snapshot june 2018	Denmark	NC	NEG	Lyngby	55.78	12.52	jun	18	2018-10-03	Negative control	wastewater metagenome	ERS5186770	ERX4604362	ERR4682913	Illumina NovaSeq 6000
DTU_2018_799_1_MG_AT_VI_483	1	2018_nov_aut_01	GS snapshot nov 2018	Austria	AT	AUT	Vienna	48.21	16.37	nov	18	2018-11-08	wastewater	wastewater metagenome	ERS5184476	ERX4600182	ERR4678558	Illumina NovaSeq 6000
DTU_2018_800_1_MG_ZA_PR_484	1	2018_nov_zaf_01	GS snapshot nov 2018	South Africa	ZA	ZAF	Pretoria	-25.75	28.19	nov	18	2018-11-22	wastewater	wastewater metagenome	ERS5184477	ERX4600183	ERR4678559	Illumina NovaSeq 6000
DTU_2018_801_1_MG_SE_GO_485	1	2018_nov_swe_01	GS snapshot nov 2018	Sweden	SE	SWE	Gothenburg	57.71	11.97	nov	18	2018-11-21	wastewater	wastewater metagenome	ERS5184478	ERX4600184	ERR4678560	Illumina NovaSeq 6000
DTU_2018_802_1_MG_TD_ND_486	1	2018_nov_tcd_01	GS snapshot nov 2018	Chad	TD	TCD	N'Djamena	12.12	15.05	nov	18	2018-11-18	wastewater	wastewater metagenome	ERS5184479	ERX4600185	ERR4678561	Illumina NovaSeq 6000
DTU_2018_803_1_MG_LV_RI_487	1	2018_nov_lva_01	GS snapshot nov 2018	Latvia	LV	LVA	Riga	56.95	24.11	nov	18	2018-11-16	wastewater	wastewater metagenome	ERS5184480	ERX4600186	ERR4678562	Illumina NovaSeq 6000
DTU_2018_804_1_MG_LV_LI_488	1	2018_nov_lva_02	GS snapshot nov 2018	Latvia	LV	LVA	Liepaja	56.5	21.01	nov	18	2018-11-07	wastewater	wastewater metagenome	ERS5184481	ERX4600187	ERR4678563	Illumina NovaSeq 6000
DTU_2018_805_1_MG_IL_BE_489	1	2018_nov_isr_01	GS snapshot nov 2018	Israel	IL	ISR	Beer-Sheva	31.25	34.79	nov	18	2018-11-26	wastewater	wastewater metagenome	ERS5184482	ERX4600188	ERR4678564	Illumina NovaSeq 6000
DTU_2018_806_1_MG_FR_NA_490	1	2018_nov_fra_01	GS snapshot nov 2018	France	FR	FRA	Nantes	47.22	-1.55	nov	18	2018-11-08	wastewater	wastewater metagenome	ERS5184483	ERX4600189	ERR4678565	Illumina NovaSeq 6000
DTU_2018_807_1_MG_FR_SA_491	1	2018_nov_fra_02	GS snapshot nov 2018	France	FR	FRA	Saint Philibert	47.21	5.01	nov	18	2018-11-26	wastewater	wastewater metagenome	ERS5184484	ERX4600190	ERR4678566	Illumina NovaSeq 6000
DTU_2018_808_1_MG_GB_FA_492	1	2018_nov_gbr_01	GS snapshot nov 2018	United Kingdom	GB	GBR	Falmouth	50.16	-5.07	nov	18	2018-11-09	wastewater	wastewater metagenome	ERS5184485	ERX4600191	ERR4678567	Illumina NovaSeq 6000
DTU_2018_809_1_MG_GB_CA_493	1	2018_nov_gbr_02	GS snapshot nov 2018	United Kingdom	GB	GBR	Camborne	50.21	-5.3	nov	18	2018-11-09	wastewater	wastewater metagenome	ERS5184486	ERX4600192	ERR4678568	Illumina NovaSeq 6000
DTU_2018_810_1_MG_GT_GU_494	1	2018_nov_gtm_01	GS snapshot nov 2018	Guatemala	GT	GTM	Guatemala City	14.62	-90.52	nov	18	2018-11-16	wastewater	wastewater metagenome	ERS5184487	ERX4600193	ERR4678569	Illumina NovaSeq 6000
DTU_2018_811_1_MG_HU_BU_495	1	2018_nov_hun_01	GS snapshot nov 2018	Hungary	HU	HUN	Budapest	47.48	19.15	nov	18	2018-11-26	wastewater	wastewater metagenome	ERS5184488	ERX4600194	ERR4678570	Illumina NovaSeq 6000
DTU_2018_813_1_MG_MG_AN_497	1	2018_nov_mdg_01	GS snapshot nov 2018	Madagascar	MG	MDG	Antananarivo	-18.91	47.53	nov	18	2018-12-05	wastewater	wastewater metagenome	ERS5184489	ERX4600195	ERR4678571	Illumina NovaSeq 6000
DTU_2018_814_1_MG_HR_ZA_498	1	2018_nov_hrv_01	GS snapshot nov 2018	Croatia	HR	HRV	Zagreb	45.81	15.98	nov	18	2018-12-05	wastewater	wastewater metagenome	ERS5184490	ERX4600196	ERR4678572	Illumina NovaSeq 6000
DTU_2018_815_1_MG_ES_BA_499	1	2018_nov_esp_01	GS snapshot nov 2018	Spain	ES	ESP	Barcelona	41.38	2.18	nov	18	2018-11-29	wastewater	wastewater metagenome	ERS5184491	ERX4600197	ERR4678573	Illumina NovaSeq 6000
DTU_2018_816_1_MG_ES_IL_500	1	2018_nov_esp_02	GS snapshot nov 2018	Spain	ES	ESP	Lleida	41.61	0.63	nov	18	2018-12-03	wastewater	wastewater metagenome	ERS5184492	ERX4600198	ERR4678574	Illumina NovaSeq 6000
DTU_2018_817_1_MG_HU_SK_501	1	2018_nov_hun_02	GS snapshot nov 2018	Hungary	HU	HUN	Szekesfehervar	47.19	18.41	nov	18	2018-12-06	wastewater	wastewater metagenome	ERS5184493	ERX4600199	ERR4678575	Illumina NovaSeq 6000
DTU_2018_818_1_MG_DE_DR_502	1	2018_nov_deu_01	GS snapshot nov 2018	Germany	DE	DEU	Dresden	51.05	13.74	nov	18	2018-12-05	wastewater	wastewater metagenome	ERS5184494	ERX4600200	ERR4678576	Illumina NovaSeq 6000
DTU_2018_819_1_MG_CZ_PR_503	1	2018_nov_cze_01	GS snapshot nov 2018	Czech Republic	CZ	CZE	Praha	50.09	14.42	nov	18	2018-12-04	wastewater	wastewater metagenome	ERS5184495	ERX4600201	ERR4678577	Illumina NovaSeq 6000
DTU_2018_820_1_MG_CZ_BR_504	1	2018_nov_cze_02	GS snapshot nov 2018	Czech Republic	CZ	CZE	Brno	49.19	16.61	nov	18	2018-12-05	wastewater	wastewater metagenome	ERS5184496	ERX4600202	ERR4678578	Illumina NovaSeq 6000
DTU_2018_821_1_MG_IS_RE_505	1	2018_nov_isl_01	GS snapshot nov 2018	Iceland	IS	ISL	Reykjavik	64.15	-21.94	nov	18	2018-12-05	wastewater	wastewater metagenome	ERS5184497	ERX4600203	ERR4678579	Illumina NovaSeq 6000
DTU_2018_822_1_MG_US_CO_506	1	2018_nov_usa_01	GS snapshot nov 2018	USA	US	USA	Columbus	39.96	-83	nov	18	2018-11-11	wastewater	wastewater metagenome	ERS5184498	ERX4600204	ERR4678580	Illumina NovaSeq 6000
DTU_2018_823_1_MG_MY_KG_507	1	2018_nov_mys_01	GS snapshot nov 2018	Malaysia	MY	MYS	Klang	3.04	101.45	nov	18	2018-12-07	wastewater	wastewater metagenome	ERS5184499	ERX4600205	ERR4678581	Illumina NovaSeq 6000
DTU_2018_824_1_MG_MY_KL_508	1	2018_nov_mys_02	GS snapshot nov 2018	Malaysia	MY	MYS	Kuala Lumpur	3.15	101.69	nov	18	2018-12-07	wastewater	wastewater metagenome	ERS5184500	ERX4600206	ERR4678582	Illumina NovaSeq 6000
DTU_2018_825_1_MG_GR_AT_509	1	2018_nov_grc_01	GS snapshot nov 2018	Greece	GR	GRC	Athens	37.98	23.73	nov	18	2018-12-07	wastewater	wastewater metagenome	ERS5184501	ERX4600207	ERR4678583	Illumina NovaSeq 6000
DTU_2018_826_1_MG_PT_LI_510	1	2018_nov_prt_01	GS snapshot nov 2018	Portugal	PT	PRT	Lisbon	38.71	-9.14	nov	18	2018-12-11	wastewater	wastewater metagenome	ERS5184502	ERX4600208	ERR4678584	Illumina NovaSeq 6000
DTU_2018_827_1_MG_SA_KA_511	1	2018_nov_sau_01	GS snapshot nov 2018	Saudi Arabia	SA	SAU	Thuwal	22.28	39.11	nov	18	2018-11-27	wastewater	wastewater metagenome	ERS5184503	ERX4600209	ERR4678585	Illumina NovaSeq 6000
DTU_2018_828_1_MG_SI_LJ_512	1	2018_nov_svn_01	GS snapshot nov 2018	Slovenia	SI	SVN	Ljubljana	46.05	14.51	nov	18	2018-12-11	wastewater	wastewater metagenome	ERS5184504	ERX4600210	ERR4678586	Illumina NovaSeq 6000
DTU_2018_829_1_MG_TH_PA_513	1	2018_nov_tha_01	GS snapshot nov 2018	Thailand	TH	THA	Pathum Thani	14.1	100.63	nov	18	2018-12-07	wastewater	wastewater metagenome	ERS5184505	ERX4600211	ERR4678587	Illumina NovaSeq 6000
DTU_2018_830_1_MG_BR_BH_514	1	2018_nov_bra_01	GS snapshot nov 2018	Brazil	BR	BRA	Belo Horizonte	-19.92	-43.95	nov	18	2018-12-08	wastewater	wastewater metagenome	ERS5184506	ERX4600212	ERR4678588	Illumina NovaSeq 6000
DTU_2018_831_1_MG_JP_HI_AM_515	1	2018_nov_jpn_01	GS snapshot nov 2018	Japan	JP	JPN	Hiroshima	34.39	132.45	nov	18	2018-11-21	wastewater	wastewater metagenome	ERS5184507	ERX4600213	ERR4678589	Illumina NovaSeq 6000
DTU_2018_832_1_MG_JP_HI_SB_516	1	2018_nov_jpn_02	GS snapshot nov 2018	Japan	JP	JPN	Hiroshima	34.39	132.45	nov	18	2018-11-21	wastewater	wastewater metagenome	ERS5184508	ERX4600214	ERR4678590	Illumina NovaSeq 6000
DTU_2018_833_1_MG_JP_HI_EB_517	1	2018_nov_jpn_03	GS snapshot nov 2018	Japan	JP	JPN	Hiroshima	34.39	132.45	nov	18	2018-11-21	wastewater	wastewater metagenome	ERS5184509	ERX4600215	ERR4678591	Illumina NovaSeq 6000
DTU_2018_834_1_MG_JP_HI_SD_518	1	2018_nov_jpn_04	GS snapshot nov 2018	Japan	JP	JPN	Hiroshima	34.39	132.45	nov	18	2018-11-21	wastewater	wastewater metagenome	ERS5184510	ERX4600216	ERR4678592	Illumina NovaSeq 6000
DTU_2018_835_1_MG_MT_MT_519	1	2018_nov_mlt_01	GS snapshot nov 2018	Malta	MT	MLT	St. Venera	35.89	14.48	nov	18	2018-12-11	wastewater	wastewater metagenome	ERS5184511	ERX4600217	ERR4678593	Illumina NovaSeq 6000
DTU_2018_836_1_MG_TR_HA_520	1	2018_nov_tur_01	GS snapshot nov 2018	Turkey	TR	TUR	Hatay	36.2	36.16	nov	18	2018-12-04	wastewater	wastewater metagenome	ERS5184512	ERX4600218	ERR4678594	Illumina NovaSeq 6000
DTU_2018_837_1_MG_BR_RJ_521	1	2018_nov_bra_02	GS snapshot nov 2018	Brazil	BR	BRA	Rio de Janeiro	-22.91	-43.21	nov	18	2018	wastewater	wastewater metagenome	ERS5184513	ERX4600219	ERR4678595	Illumina NovaSeq 6000
DTU_2018_838_1_MG_IN_UD_522	1	2018_nov_ind_01	GS snapshot nov 2018	India	IN	IND	Udupi	13.34	74.75	nov	18	2018-11-28	wastewater	wastewater metagenome	ERS5184514	ERX4600220	ERR4678596	Illumina NovaSeq 6000
DTU_2018_839_1_MG_TZ_MO_523	1	2018_nov_tza_01	GS snapshot nov 2018	Tanzania	TZ	TZA	Morogoro	-6.87	37.81	nov	18	2018-11-28	wastewater	wastewater metagenome	ERS5184515	ERX4600221	ERR4678597	Illumina NovaSeq 6000
DTU_2018_840_1_MG_TZ_MW_524	1	2018_nov_tza_02	GS snapshot nov 2018	Tanzania	TZ	TZA	Mwanza	-2.52	32.9	nov	18	2018-11-28	wastewater	wastewater metagenome	ERS5184516	ERX4600222	ERR4678598	Illumina NovaSeq 6000
DTU_2018_844_1_MG_CI_BO_528	1	2018_nov_civ_01	GS snapshot nov 2018	Cote d'Ivoire	CI	CIV	Bouake	7.69	-5.03	nov	18	2018-12-17	wastewater	wastewater metagenome	ERS5184517	ERX4600223	ERR4678599	Illumina NovaSeq 6000
DTU_2018_845_1_MG_KR_DA_529	1	2018_nov_kor_01	GS snapshot nov 2018	South Korea	KR	KOR	Daejeon	36.35	127.38	nov	18	2018	wastewater	wastewater metagenome	ERS5184518	ERX4600224	ERR4678600	Illumina NovaSeq 6000
DTU_2018_846_1_MG_BE_OS_530	1	2018_nov_bel_01	GS snapshot nov 2018	Belgium	BE	BEL	Ostend	51.23	2.92	nov	18	2018-12-09	wastewater	wastewater metagenome	ERS5184519	ERX4600225	ERR4678601	Illumina NovaSeq 6000
DTU_2018_847_1_MG_BE_LE_531	1	2018_nov_bel_02	GS snapshot nov 2018	Belgium	BE	BEL	Leuven	50.88	4.7	nov	18	2018-12-12	wastewater	wastewater metagenome	ERS5184520	ERX4600226	ERR4678602	Illumina NovaSeq 6000
DTU_2018_848_1_MG_BE_BRU_532	1	2018_nov_bel_03	GS snapshot nov 2018	Belgium	BE	BEL	Bruges	51.21	3.23	nov	18	2018-12-05	wastewater	wastewater metagenome	ERS5184521	ERX4600227	ERR4678603	Illumina NovaSeq 6000
DTU_2018_849_1_MG_BE_DE_533	1	2018_nov_bel_04	GS snapshot nov 2018	Belgium	BE	BEL	Deurne	51.21	4.47	nov	18	2018-12-05	wastewater	wastewater metagenome	ERS5184522	ERX4600228	ERR4678604	Illumina NovaSeq 6000
DTU_2018_850_1_MG_BE_GH_534	1	2018_nov_bel_05	GS snapshot nov 2018	Belgium	BE	BEL	Ghent	51.05	3.73	nov	18	2018-12-05	wastewater	wastewater metagenome	ERS5184523	ERX4600229	ERR4678605	Illumina NovaSeq 6000
DTU_2018_851_1_MG_IN_KO_535	1	2018_nov_ind_02	GS snapshot nov 2018	India	IN	IND	Kochi	9.98	76.25	nov	18	2018-12-20	wastewater	wastewater metagenome	ERS5184524	ERX4600230	ERR4678606	Illumina NovaSeq 6000
DTU_2018_852_1_MG_US_AT_536	1	2018_nov_usa_02	GS snapshot nov 2018	USA	US	USA	Atlanta	33.75	-84.39	nov	18	2018-11-29	wastewater	wastewater metagenome	ERS5184525	ERX4600231	ERR4678607	Illumina NovaSeq 6000
DTU_2018_853_1_MG_UY_MO_537	1	2018_nov_ury_01	GS snapshot nov 2018	Uruguay	UY	URY	Montevideo	-34.91	-56.19	nov	18	2018-08-27	wastewater	wastewater metagenome	ERS5184526	ERX4600232	ERR4678608	Illumina NovaSeq 6000
DTU_2018_854_1_MG_KH_PP_538	1	2018_nov_khm_01	GS snapshot nov 2018	Cambodia	KH	KHM	Phnom Penh	11.57	104.92	nov	18	2019-01-03	wastewater	wastewater metagenome	ERS5184527	ERX4600233	ERR4678609	Illumina NovaSeq 6000
DTU_2018_855_1_MG_MG_AN_3_539	1	2018_nov_mdg_02	GS snapshot nov 2018	Madagascar	MG	MDG	Lake Anosy	-24.06	46.26	nov	18	2018-11-21	wastewater	wastewater metagenome	ERS5184528	ERX4600234	ERR4678610	Illumina NovaSeq 6000
DTU_2018_856_1_MG_UG_KA_540	1	2018_nov_uga_01	GS snapshot nov 2018	Uganda	UG	UGA	Kampala	0.32	32.58	nov	18	2019-01-10	wastewater	wastewater metagenome	ERS5184529	ERX4600235	ERR4678611	Illumina NovaSeq 6000
DTU_2018_857_1_MG_MG_AN_4_541	1	2018_nov_mdg_03	GS snapshot nov 2018	Madagascar	MG	MDG	Canal Andriantany	-18.91	47.52	nov	18	2018-11-21	wastewater	wastewater metagenome	ERS5184530	ERX4600236	ERR4678612	Illumina NovaSeq 6000
DTU_2018_858_1_MG_MU_SM_542	1	2018_nov_mus_01	GS snapshot nov 2018	Mauritius	MU	MUS	Saint Martin	-20.5	57.39	nov	18	2018-12-18	wastewater	wastewater metagenome	ERS5184531	ERX4600237	ERR4678613	Illumina NovaSeq 6000
DTU_2018_859_1_MG_MU_GB_543	1	2018_nov_mus_02	GS snapshot nov 2018	Mauritius	MU	MUS	Grand Baie	-20.01	57.58	nov	18	2018-12-18	wastewater	wastewater metagenome	ERS5184532	ERX4600238	ERR4678614	Illumina NovaSeq 6000
DTU_2018_860_1_MG_IT_NO_544	1	2018_nov_ita_01	GS snapshot nov 2018	Italy	IT	ITA	Novara	45.58	8.55	nov	18	2018-12-14	wastewater	wastewater metagenome	ERS5184533	ERX4600239	ERR4678615	Illumina NovaSeq 6000
DTU_2018_861_1_MG_TW_TA_545	1	2018_nov_twn_01	GS snapshot nov 2018	Taiwan	TW	TWN	Taipei	25.04	121.56	nov	18	2018-12-19	wastewater	wastewater metagenome	ERS5184534	ERX4600240	ERR4678616	Illumina NovaSeq 6000
DTU_2018_862_1_MG_IT_VE_546	1	2018_nov_ita_02	GS snapshot nov 2018	Italy	IT	ITA	Verbania	45.92	8.55	nov	18	2018-12-13	wastewater	wastewater metagenome	ERS5184535	ERX4600241	ERR4678617	Illumina NovaSeq 6000
DTU_2018_863_1_MG_IT_CA_547	1	2018_nov_ita_03	GS snapshot nov 2018	Italy	IT	ITA	Cannobio	46.06	8.7	nov	18	2018-12-13	wastewater	wastewater metagenome	ERS5184536	ERX4600242	ERR4678618	Illumina NovaSeq 6000
DTU_2018_864_1_MG_CN_NA_548	1	2018_nov_chn_01	GS snapshot nov 2018	China	CN	CHN	Nanjing	32.06	118.79	nov	18	2018-12-27	wastewater	wastewater metagenome	ERS5184537	ERX4600243	ERR4678619	Illumina NovaSeq 6000
DTU_2018_865_1_MG_KR_GW_549	1	2018_nov_kor_02	GS snapshot nov 2018	South Korea	KR	KOR	Gwangju	35.16	126.85	nov	18	2018-12-03	wastewater	wastewater metagenome	ERS5184538	ERX4600244	ERR4678620	Illumina NovaSeq 6000
DTU_2018_866_1_MG_BW_GA_550	1	2018_nov_bwa_01	GS snapshot nov 2018	Botswana	BW	BWA	Palapye	-22.54	27.12	nov	18	2018-12-07	wastewater	wastewater metagenome	ERS5184539	ERX4600245	ERR4678621	Illumina NovaSeq 6000
DTU_2018_867_1_MG_ZA_CT_551	1	2018_nov_zaf_02	GS snapshot nov 2018	South Africa	ZA	ZAF	Tshwane	-25.75	28.19	nov	18	2018-12-06	wastewater	wastewater metagenome	ERS5184540	ERX4600246	ERR4678622	Illumina NovaSeq 6000
DTU_2018_868_1_MG_CH_SU_552	1	2018_nov_chn_02	GS snapshot nov 2018	China	CN	CHN	Suzhou	31.3	120.58	nov	18	2018-12-27	wastewater	wastewater metagenome	ERS5184541	ERX4600247	ERR4678623	Illumina NovaSeq 6000
DTU_2018_869_1_MG_PK_FA_553	1	2018_nov_pak_01	GS snapshot nov 2018	Pakistan	PK	PAK	Faisalabad	31.42	73.09	nov	18	2018-12-27	wastewater	wastewater metagenome	ERS5184542	ERX4600248	ERR4678624	Illumina NovaSeq 6000
DTU_2018_870_1_MG_BO_LP_554	1	2018_nov_bol_01	GS snapshot nov 2018	Bolivia	BO	BOL	La Paz City	-16.5	-68.13	nov	18	2019-01-15	wastewater	wastewater metagenome	ERS5184543	ERX4600249	ERR4678625	Illumina NovaSeq 6000
DTU_2018_871_1_MG_CH_BR_555	1	2018_nov_che_01	GS snapshot nov 2018	Switzerland	CH	CHE	Herrenschwanden	46.98	7.42	nov	18	2018-11-22	wastewater	wastewater metagenome	ERS5184544	ERX4600250	ERR4678626	Illumina NovaSeq 6000
DTU_2018_872_1_MG_GB_EB_556	1	2018_nov_gbr_03	GS snapshot nov 2018	United Kingdom	GB	GBR	Edinburgh	55.95	-3.19	nov	18	2018-11-30	wastewater	wastewater metagenome	ERS5184545	ERX4600251	ERR4678627	Illumina NovaSeq 6000
DTU_2018_873_1_MG_US_CH_557	1	2018_nov_usa_03	GS snapshot nov 2018	USA	US	USA	Chapel Hill	35.91	-79.06	nov	18	2019-01-16	wastewater	wastewater metagenome	ERS5184546	ERX4600252	ERR4678628	Illumina NovaSeq 6000
DTU_2018_874_1_MG_BD_DH_558	1	2018_nov_bgd_01	GS snapshot nov 2018	Bangladesh	BD	BGD	Dhaka	23.76	90.38	nov	18	2018-12-31	wastewater	wastewater metagenome	ERS5184547	ERX4600253	ERR4678629	Illumina NovaSeq 6000
DTU_2018_875_1_MG_AU_DD_559	1	2018_nov_aus_01	GS snapshot nov 2018	Australia	AU	AUS	Darwin	-12.46	130.84	nov	18	2018-12-18	wastewater	wastewater metagenome	ERS5184548	ERX4600254	ERR4678630	Illumina NovaSeq 6000
DTU_2018_876_1_MG_AU_MA_560	1	2018_nov_aus_02	GS snapshot nov 2018	Australia	AU	AUS	Maningrida	-12.05	134.23	nov	18	2018-12-18	wastewater	wastewater metagenome	ERS5184549	ERX4600255	ERR4678631	Illumina NovaSeq 6000
DTU_2018_877_1_MG_BA_BL_562	1	2018_nov_bih_01	GS snapshot nov 2018	Bosnia and Herzegovina	BA	BIH	Banja Luka	44.77	17.2	nov	18	2018-12-10	wastewater	wastewater metagenome	ERS5184550	ERX4600256	ERR4678632	Illumina NovaSeq 6000
DTU_2018_878_1_MG_GH_TA_563	1	2018_nov_gha_01	GS snapshot nov 2018	Ghana	GH	GHA	Tamale	9.41	-0.84	nov	18	2019-01-19	wastewater	wastewater metagenome	ERS5184551	ERX4600257	ERR4678633	Illumina NovaSeq 6000
DTU_2018_879_1_MG_JP_JP_564	1	2018_nov_jpn_05	GS snapshot nov 2018	Japan	JP	JPN	Anonymous	35.68	139.76	nov	18	2018-12-19	wastewater	wastewater metagenome	ERS5184552	ERX4600258	ERR4678634	Illumina NovaSeq 6000
DTU_2018_880_1_MG_DE_BE_565	1	2018_nov_deu_02	GS snapshot nov 2018	Germany	DE	DEU	Berlin	52.52	13.39	nov	18	2018-12-13	wastewater	wastewater metagenome	ERS5184553	ERX4600259	ERR4678635	Illumina NovaSeq 6000
DTU_2018_881_1_MG_GH_AC_568	1	2018_nov_gha_02	GS snapshot nov 2018	Ghana	GH	GHA	Accra	5.56	-0.21	nov	18	2018-11-20	wastewater	wastewater metagenome	ERS5184554	ERX4600260	ERR4678636	Illumina NovaSeq 6000
DTU_2018_882_1_MG_GH_AC_2_569	1	2018_nov_gha_03	GS snapshot nov 2018	Ghana	GH	GHA	Accra	5.56	-0.21	nov	18	2018-11-19	wastewater	wastewater metagenome	ERS5184555	ERX4600261	ERR4678637	Illumina NovaSeq 6000
DTU_2018_883_1_MG_GH_KA_570	1	2018_nov_gha_04	GS snapshot nov 2018	Ghana	GH	GHA	Kasoa	5.53	-0.44	nov	18	2018-11-19	wastewater	wastewater metagenome	ERS5184556	ERX4600262	ERR4678638	Illumina NovaSeq 6000
DTU_2018_884_1_MG_CL_SA_571	1	2018_nov_chl_01	GS snapshot nov 2018	Chile	CL	CHL	Valparaiso	-33.05	-71.62	nov	18	2019-01-24	wastewater	wastewater metagenome	ERS5184557	ERX4600263	ERR4678639	Illumina NovaSeq 6000
DTU_2018_885_1_MG_CL_SA_2_572	1	2018_nov_chl_02	GS snapshot nov 2018	Chile	CL	CHL	Santiago	-33.44	-70.65	nov	18	2019-01-24	wastewater	wastewater metagenome	ERS5184558	ERX4600264	ERR4678640	Illumina NovaSeq 6000
DTU_2018_886_1_MG_NG_IL_573	1	2018_nov_nga_01	GS snapshot nov 2018	Nigeria	NG	NGA	Ilorin	8.5	4.55	nov	18	2018-11-29	wastewater	wastewater metagenome	ERS5184559	ERX4600265	ERR4678641	Illumina NovaSeq 6000
DTU_2018_887_1_MG_GR_TH_574	1	2018_nov_grc_02	GS snapshot nov 2018	Greece	GR	GRC	Thessaloniki	40.64	22.94	nov	18	2019-01-29	wastewater	wastewater metagenome	ERS5184560	ERX4600266	ERR4678642	Illumina NovaSeq 6000
DTU_2018_888_1_MG_BB_WO_575	1	2018_nov_brb_01	GS snapshot nov 2018	Barbados	BB	BRB	Worthing	13.07	-59.58	nov	18	2018-12-21	wastewater	wastewater metagenome	ERS5184561	ERX4600267	ERR4678643	Illumina NovaSeq 6000
DTU_2018_889_1_MG_BB_BR_576	1	2018_nov_brb_02	GS snapshot nov 2018	Barbados	BB	BRB	Bridgetown	13.1	-59.62	nov	18	2018-12-21	wastewater	wastewater metagenome	ERS5184562	ERX4600268	ERR4678644	Illumina NovaSeq 6000
DTU_2018_890_1_MG_NG_IL_2_577	1	2018_nov_nga_02	GS snapshot nov 2018	Nigeria	NG	NGA	Ilorin	8.5	4.55	nov	18	2018	wastewater	wastewater metagenome	ERS5184563	ERX4600269	ERR4678645	Illumina NovaSeq 6000
DTU_2018_891_1_MG_SN_DA_578	1	2018_nov_sen_01	GS snapshot nov 2018	Senegal	SN	SEN	Dakar	14.69	-17.45	nov	18	2019-01-17	wastewater	wastewater metagenome	ERS5184564	ERX4600270	ERR4678646	Illumina NovaSeq 6000
DTU_2018_892_1_MG_MA_CA_579	1	2018_nov_mar_01	GS snapshot nov 2018	Morocco	MA	MAR	Casablanca	33.6	-7.62	nov	18	2018	wastewater	wastewater metagenome	ERS5184565	ERX4600271	ERR4678647	Illumina NovaSeq 6000
DTU_2018_893_1_MG_SK_BR_580	1	2018_nov_svk_01	GS snapshot nov 2018	Slovakia	SK	SVK	Bratislava	48.15	17.11	nov	18	2018-12-05	wastewater	wastewater metagenome	ERS5184566	ERX4600272	ERR4678648	Illumina NovaSeq 6000
DTU_2018_894_1_MG_ES_SA_581	1	2018_nov_esp_03	GS snapshot nov 2018	Spain	ES	ESP	Santiago	42.84	-8.5	nov	18	2019-01-08	wastewater	wastewater metagenome	ERS5184567	ERX4600273	ERR4678649	Illumina NovaSeq 6000
DTU_2018_895_1_MG_PT_PO_582	1	2018_nov_prt_02	GS snapshot nov 2018	Portugal	PT	PRT	Porto	41.15	-8.61	nov	18	2019-01-29	wastewater	wastewater metagenome	ERS5184568	ERX4600274	ERR4678650	Illumina NovaSeq 6000
DTU_2018_896_1_MG_IT_RO_583	1	2018_nov_ita_04	GS snapshot nov 2018	Italy	IT	ITA	Rome	41.89	12.48	nov	18	2018-11-26	wastewater	wastewater metagenome	ERS5184569	ERX4600275	ERR4678651	Illumina NovaSeq 6000
DTU_2018_897_1_MG_FI_OU_584	1	2018_nov_fin_01	GS snapshot nov 2018	Finland	FI	FIN	Oulu	65.01	25.47	nov	18	2018-11-01	wastewater	wastewater metagenome	ERS5184570	ERX4600276	ERR4678652	Illumina NovaSeq 6000
DTU_2018_898_2_MG_FI_OU_584_re_1	2	2018_nov_fin_01	GS snapshot nov 2018	Finland	FI	FIN	Oulu	65.01	25.47	nov	18	2018-11-01	wastewater	wastewater metagenome	ERS5184571	ERX4600277	ERR4678653	Illumina NovaSeq 6000
DTU_2018_899_1_MG_FI_TU_585	1	2018_nov_fin_02	GS snapshot nov 2018	Finland	FI	FIN	Turku	60.45	22.27	nov	18	2018-11-14	wastewater	wastewater metagenome	ERS5184572	ERX4600278	ERR4678654	Illumina NovaSeq 6000
DTU_2018_900_1_MG_FI_HE_586	1	2018_nov_fin_03	GS snapshot nov 2018	Finland	FI	FIN	Helsinki	60.17	24.94	nov	18	2018-11-13	wastewater	wastewater metagenome	ERS5184573	ERX4600279	ERR4678655	Illumina NovaSeq 6000
DTU_2018_901_2_MG_FI_HE_586_re_1	2	2018_nov_fin_03	GS snapshot nov 2018	Finland	FI	FIN	Helsinki	60.17	24.94	nov	18	2018-11-13	wastewater	wastewater metagenome	ERS5184574	ERX4600280	ERR4678656	Illumina NovaSeq 6000
DTU_2018_902_1_MG_CA_CA_587	1	2018_nov_can_01	GS snapshot nov 2018	Canada	CA	CAN	Calgary	51.05	-114.06	nov	18	2018-12-10	wastewater	wastewater metagenome	ERS5184575	ERX4600281	ERR4678657	Illumina NovaSeq 6000
DTU_2018_903_1_MG_CA_RE_588	1	2018_nov_can_02	GS snapshot nov 2018	Canada	CA	CAN	Regina	50.45	-104.62	nov	18	2018-12-19	wastewater	wastewater metagenome	ERS5184576	ERX4600282	ERR4678658	Illumina NovaSeq 6000
DTU_2018_904_1_MG_CA_VA_589	1	2018_nov_can_03	GS snapshot nov 2018	Canada	CA	CAN	Vancouver	49.26	-123.11	nov	18	2018-12-06	wastewater	wastewater metagenome	ERS5184577	ERX4600283	ERR4678659	Illumina NovaSeq 6000
DTU_2018_905_1_MG_CA_OT_590	1	2018_nov_can_04	GS snapshot nov 2018	Canada	CA	CAN	Ottawa	45.42	-75.69	nov	18	2018-12-06	wastewater	wastewater metagenome	ERS5184578	ERX4600284	ERR4678660	Illumina NovaSeq 6000
DTU_2018_906_1_MG_MZ_MA_591	1	2018_nov_moz_01	GS snapshot nov 2018	Mozambique	MZ	MOZ	Maputo	-25.97	32.57	nov	18	2018-12-13	wastewater	wastewater metagenome	ERS5184579	ERX4600285	ERR4678661	Illumina NovaSeq 6000
DTU_2018_907_1_MG_NP_KA_592	1	2018_nov_npl_01	GS snapshot nov 2018	Nepal	NP	NPL	Kathmandu	27.71	85.32	nov	18	2019-02-13	wastewater	wastewater metagenome	ERS5184580	ERX4600286	ERR4678662	Illumina NovaSeq 6000
DTU_2018_908_1_MG_NG_LA_593	1	2018_nov_nga_03	GS snapshot nov 2018	Nigeria	NG	NGA	Lagos	6.46	3.39	nov	18	2018-12-18	wastewater	wastewater metagenome	ERS5184581	ERX4600287	ERR4678663	Illumina NovaSeq 6000
DTU_2018_909_1_MG_AR_BA_594	1	2018_nov_arg_01	GS snapshot nov 2018	Argentina	AR	ARG	Buenos Aires	-34.61	-58.44	nov	18	2018-12-08	wastewater	wastewater metagenome	ERS5184582	ERX4600288	ERR4678664	Illumina NovaSeq 6000
DTU_2018_910_1_MG_ME_PO_595	1	2018_nov_mne_01	GS snapshot nov 2018	Montenegro	ME	MNE	Podgorica	42.44	19.26	nov	18	2019-02-08	wastewater	wastewater metagenome	ERS5184583	ERX4600289	ERR4678665	Illumina NovaSeq 6000
DTU_2018_911_1_MG_SG_JU_596	1	2018_nov_sgp_01	GS snapshot nov 2018	Singapore	SG	SGP	Jurong	1.26	103.67	nov	18	2019-01-16	wastewater	wastewater metagenome	ERS5184584	ERX4600290	ERR4678666	Illumina NovaSeq 6000
DTU_2018_912_1_MG_CM_YA_597	1	2018_nov_cmr_01	GS snapshot nov 2018	Cameroon	CM	CMR	Yaounde	3.87	11.52	nov	18	2018-11-23	wastewater	wastewater metagenome	ERS5184585	ERX4600291	ERR4678667	Illumina NovaSeq 6000
DTU_2018_913_1_MG_RS_BE_598	1	2018_nov_srb_01	GS snapshot nov 2018	Serbia	RS	SRB	Belgrade	44.82	20.46	nov	18	2019-01-14	wastewater	wastewater metagenome	ERS5184586	ERX4600292	ERR4678668	Illumina NovaSeq 6000
DTU_2018_914_1_MG_RS_BE_2_599	1	2018_nov_srb_02	GS snapshot nov 2018	Serbia	RS	SRB	Belgrade	44.82	20.46	nov	18	2019-01-14	wastewater	wastewater metagenome	ERS5184587	ERX4600293	ERR4678669	Illumina NovaSeq 6000
DTU_2018_915_1_MG_NZ_CH_600	1	2018_nov_nzl_01	GS snapshot nov 2018	New Zealand	NZ	NZL	Christchurch	-43.53	172.64	nov	18	2018-12-17	wastewater	wastewater metagenome	ERS5184588	ERX4600294	ERR4678670	Illumina NovaSeq 6000
DTU_2018_916_1_MG_DK_AV_601	1	2018_nov_dnk_01	GS snapshot nov 2018	Denmark	DK	DNK	Avedore	55.63	12.46	nov	18	2018-11-18	wastewater	wastewater metagenome	ERS5184589	ERX4600295	ERR4678671	Illumina NovaSeq 6000
DTU_2018_917_1_MG_DK_VA_602	1	2018_nov_dnk_02	GS snapshot nov 2018	Denmark	DK	DNK	Valby	55.66	12.52	nov	18	2018-11-18	wastewater	wastewater metagenome	ERS5184590	ERX4600296	ERR4678672	Illumina NovaSeq 6000
DTU_2018_918_1_MG_DK_AM_603	1	2018_nov_dnk_03	GS snapshot nov 2018	Denmark	DK	DNK	Amager	55.62	12.6	nov	18	2018-11-18	wastewater	wastewater metagenome	ERS5184591	ERX4600297	ERR4678673	Illumina NovaSeq 6000
DTU_2018_919_2_MG_DK_AM_603_re_1	2	2018_nov_dnk_03	GS snapshot nov 2018	Denmark	DK	DNK	Amager	55.62	12.6	nov	18	2018-11-18	wastewater	wastewater metagenome	ERS5184592	ERX4600298	ERR4678674	Illumina NovaSeq 6000
DTU_2018_920_1_MG_GL_SI_604	1	2018_nov_grl_01	GS snapshot nov 2018	Greenland	GL	GRL	Sisimiut	66.94	-53.67	nov	18	2018-11-08	wastewater	wastewater metagenome	ERS5184593	ERX4600299	ERR4678675	Illumina NovaSeq 6000
DTU_2018_925_1_MG_NL_UT_608	1	2018_nov_nld_01	GS snapshot nov 2018	Netherlands	NL	NLD	Utrecht	52.09	5.11	nov	18	2018-12-20	wastewater	wastewater metagenome	ERS5184594	ERX4600300	ERR4678676	Illumina NovaSeq 6000
DTU_2018_926_1_MG_MY_PB_609	1	2018_nov_mys_03	GS snapshot nov 2018	Malaysia	MY	MYS	Butterworth	5.39	100.37	nov	18	2018-12-13	wastewater	wastewater metagenome	ERS5184595	ERX4600301	ERR4678677	Illumina NovaSeq 6000
DTU_2018_927_1_MG_MY_PG_610	1	2018_nov_mys_04	GS snapshot nov 2018	Malaysia	MY	MYS	Jelutong	5.39	100.31	nov	18	2018-12-13	wastewater	wastewater metagenome	ERS5184596	ERX4600302	ERR4678678	Illumina NovaSeq 6000
DTU_2018_928_1_MG_MY_SU_611	1	2018_nov_mys_05	GS snapshot nov 2018	Malaysia	MY	MYS	Sungai Petani	5.64	100.49	nov	18	2018-12-14	wastewater	wastewater metagenome	ERS5184597	ERX4600303	ERR4678679	Illumina NovaSeq 6000
DTU_2018_929_1_MG_TG_LO_612	1	2018_nov_tgo_01	GS snapshot nov 2018	Togo	TG	TGO	Lome	6.13	1.22	nov	18	2018-11-25	wastewater	wastewater metagenome	ERS5184598	ERX4600304	ERR4678680	Illumina NovaSeq 6000
DTU_2018_930_1_MG_AE_DU_613	1	2018_nov_are_01	GS snapshot nov 2018	United Arab Emirates	AE	ARE	Dubai	25.07	55.17	nov	18	2018-12-10	wastewater	wastewater metagenome	ERS5184599	ERX4600305	ERR4678681	Illumina NovaSeq 6000
DTU_2018_931_1_MG_PL_PL_614	1	2018_nov_pol_01	GS snapshot nov 2018	Poland	PL	POL	Pulawy	51.42	21.97	nov	18	2018-12-13	wastewater	wastewater metagenome	ERS5184600	ERX4600306	ERR4678682	Illumina NovaSeq 6000
DTU_2018_932_2_MG_PL_PL_614_re_1	2	2018_nov_pol_01	GS snapshot nov 2018	Poland	PL	POL	Pulawy	51.42	21.97	nov	18	2018-12-13	wastewater	wastewater metagenome	ERS5184601	ERX4600307	ERR4678683	Illumina NovaSeq 6000
DTU_2018_933_1_MG_CO_MO_615	1	2018_nov_col_01	GS snapshot nov 2018	Colombia	CO	COL	Mosquera	4.68	-74.23	nov	18	2019-04-25	wastewater	wastewater metagenome	ERS5184602	ERX4600308	ERR4678684	Illumina NovaSeq 6000
DTU_2018_934_1_MG_CO_BU_616	1	2018_nov_cod_01	GS snapshot nov 2018	Democratic Republic of the Congo	CD	COD	Bukavu	-11.64	27.52	nov	18	2018-11-17	wastewater	wastewater metagenome	ERS5184603	ERX4600309	ERR4678685	Illumina NovaSeq 6000
DTU_2018_936_1_MG_CO_BU_2_618	1	2018_nov_cod_02	GS snapshot nov 2018	Democratic Republic of the Congo	CD	COD	Bukavu	-11.64	27.52	nov	18	2018-11-17	wastewater	wastewater metagenome	ERS5184604	ERX4600310	ERR4678686	Illumina NovaSeq 6000
DTU_2018_937_1_MG_CO_BU_3_619	1	2018_nov_cod_03	GS snapshot nov 2018	Democratic Republic of the Congo	CD	COD	Bukavu	-11.64	27.52	nov	18	2018-11-17	wastewater	wastewater metagenome	ERS5184605	ERX4600311	ERR4678687	Illumina NovaSeq 6000
DTU_2018_938_1_MG_CO_BU_4_620	1	2018_nov_cod_04	GS snapshot nov 2018	Democratic Republic of the Congo	CD	COD	Bukavu	-11.64	27.52	nov	18	2018-11-17	wastewater	wastewater metagenome	ERS5184606	ERX4600312	ERR4678688	Illumina NovaSeq 6000
DTU_2018_939_1_MG_CO_BU_5_621	1	2018_nov_cod_05	GS snapshot nov 2018	Democratic Republic of the Congo	CD	COD	Bukavu	-11.64	27.52	nov	18	2018-12-18	wastewater	wastewater metagenome	ERS5184607	ERX4600313	ERR4678689	Illumina NovaSeq 6000
DTU_2018_941_1_MG_CO_BU_7_623	1	2018_nov_cod_06	GS snapshot nov 2018	Democratic Republic of the Congo	CD	COD	Bukavu	-11.64	27.52	nov	18	2018-12-18	wastewater	wastewater metagenome	ERS5184608	ERX4600314	ERR4678690	Illumina NovaSeq 6000
DTU_2018_942_1_MG_CO_BU_8_624	1	2018_nov_cod_07	GS snapshot nov 2018	Democratic Republic of the Congo	CD	COD	Bukavu	-11.64	27.52	nov	18	2018-12-18	wastewater	wastewater metagenome	ERS5184609	ERX4600315	ERR4678691	Illumina NovaSeq 6000
DTU_2018_943_1_MG_CO_BU_9_625	1	2018_nov_cod_08	GS snapshot nov 2018	Democratic Republic of the Congo	CD	COD	Bukavu	-11.64	27.52	nov	18	2018-12-18	wastewater	wastewater metagenome	ERS5184610	ERX4600316	ERR4678692	Illumina NovaSeq 6000
DTU_2018_944_1_MG_PK_HY_a_626	1	2018_nov_pak_02	GS snapshot nov 2018	Pakistan	PK	PAK	Hyderabad	25.38	68.38	nov	18	2017-06-15	wastewater	wastewater metagenome	ERS5184611	ERX4600317	ERR4678693	Illumina NovaSeq 6000
DTU_2018_945_1_MG_US_CH_2_627	1	2018_nov_usa_04	GS snapshot nov 2018	USA	US	USA	Chapel Hill	35.91	-79.06	nov	18	2018-01-22	wastewater	wastewater metagenome	ERS5184612	ERX4600318	ERR4678694	Illumina NovaSeq 6000
DTU_2018_946_1_MG_US_HO_2_628	1	2018_nov_usa_05	GS snapshot nov 2018	USA	US	USA	Houston	29.76	-95.37	nov	18	2018-01-19	wastewater	wastewater metagenome	ERS5184613	ERX4600319	ERR4678695	Illumina NovaSeq 6000
DTU_2018_947_1_MG_NG_IB_629	1	2018_nov_nga_04	GS snapshot nov 2018	Nigeria	NG	NGA	Ibadan	7.38	3.9	nov	18	2017-12-27	wastewater	wastewater metagenome	ERS5184614	ERX4600320	ERR4678696	Illumina NovaSeq 6000
DTU_2018_948_2_MG_NG_IB_629_re_1	2	2018_nov_nga_04	GS snapshot nov 2018	Nigeria	NG	NGA	Ibadan	7.38	3.9	nov	18	2017-12-27	wastewater	wastewater metagenome	ERS5184615	ERX4600321	ERR4678697	Illumina NovaSeq 6000
DTU_2018_949_1_MG_CI_BO_2_630	1	2018_nov_civ_02	GS snapshot nov 2018	Cote d'Ivoire	CI	CIV	Bouake	7.69	-5.03	nov	18	2018-12-17	wastewater	wastewater metagenome	ERS5184616	ERX4600322	ERR4678698	Illumina NovaSeq 6000
DTU_2018_950_1_Negative_Control_NC_AH	1	2018_nov_neg_01	GS snapshot nov 2018	Denmark	NC	NEG	Lyngby	55.78	12.52	nov	18	2019-02-22	Negative control	wastewater metagenome	ERS5184617	ERX4600323	ERR4678699	Illumina NovaSeq 6000
DTU_2018_951_1_Negative_Control_NC_AI	1	2018_nov_neg_02	GS snapshot nov 2018	Denmark	NC	NEG	Lyngby	55.78	12.52	nov	18	2019-03-08	Negative control	wastewater metagenome	ERS5184618	ERX4600324	ERR4678700	Illumina NovaSeq 6000
DTU_2018_952_1_Negative_Control_NC_AJ	1	2018_nov_neg_03	GS snapshot nov 2018	Denmark	NC	NEG	Lyngby	55.78	12.52	nov	18	2019-03-13	Negative control	wastewater metagenome	ERS5184619	ERX4600325	ERR4678701	Illumina NovaSeq 6000
DTU_2018_953_1_Negative_Control_NC_AK	1	2018_nov_neg_04	GS snapshot nov 2018	Denmark	NC	NEG	Lyngby	55.78	12.52	nov	18	2019-03-15	Negative control	wastewater metagenome	ERS5184620	ERX4600326	ERR4678702	Illumina NovaSeq 6000
DTU_2018_954_1_Negative_Control_NC_AL	1	2018_nov_neg_05	GS snapshot nov 2018	Denmark	NC	NEG	Lyngby	55.78	12.52	nov	18	2019-03-19	Negative control	wastewater metagenome	ERS5184621	ERX4600327	ERR4678703	Illumina NovaSeq 6000
DTU_2018_955_1_Negative_Control_NC_AM	1	2018_nov_neg_06	GS snapshot nov 2018	Denmark	NC	NEG	Lyngby	55.78	12.52	nov	18	2019-03-20	Negative control	wastewater metagenome	ERS5184622	ERX4600328	ERR4678704	Illumina NovaSeq 6000
DTU_2018_956_1_Negative_Control_NC_AN	1	2018_nov_neg_07	GS snapshot nov 2018	Denmark	NC	NEG	Lyngby	55.78	12.52	nov	18	2019-04-12	Negative control	wastewater metagenome	ERS5184623	ERX4600329	ERR4678705	Illumina NovaSeq 6000
DTU_2018_957_1_Negative_Control_NC_AO	1	2018_nov_neg_08	GS snapshot nov 2018	Denmark	NC	NEG	Lyngby	55.78	12.52	nov	18	2019-05-10	Negative control	wastewater metagenome	ERS5184624	ERX4600330	ERR4678706	Illumina NovaSeq 6000
DTU_2018_958_1_Negative_Control_NC_AP	1	2018_nov_neg_09	GS snapshot nov 2018	Denmark	NC	NEG	Lyngby	55.78	12.52	nov	18	2019-05-14	Negative control	wastewater metagenome	ERS5184625	ERX4600331	ERR4678707	Illumina NovaSeq 6000
DTU_2017_959_1_MG_AU1707_L1	1	2017_lon_aus_01	GS longitudinal 2017-2018	Australia	AU	AUS	Melbourne	-37.81	144.96	lon	17	2017-07-18	wastewater	wastewater metagenome	ERS10793206	ERX8521141	ERR8977341	Illumina NovaSeq 6000
DTU_2017_960_1_MG_AU1708_L2	1	2017_lon_aus_02	GS longitudinal 2017-2018	Australia	AU	AUS	Melbourne	-37.81	144.96	lon	17	2017-08-16	wastewater	wastewater metagenome	ERS10793207	ERX8521142	ERR8977342	Illumina NovaSeq 6000
DTU_2017_961_1_MG_PK1708_L3	1	2017_lon_pak_01	GS longitudinal 2017-2018	Pakistan	PK	PAK	Karachi	25.14	67.18	lon	17	2017-08-18	wastewater	wastewater metagenome	ERS10793208	ERX8521143	ERR8977343	Illumina NovaSeq 6000
DTU_2017_962_1_MG_PK1707_L4	1	2017_lon_pak_02	GS longitudinal 2017-2018	Pakistan	PK	PAK	Karachi	25.14	67.18	lon	17	2017-07-19	wastewater	wastewater metagenome	ERS10793209	ERX8521144	ERR8977344	Illumina NovaSeq 6000
DTU_2017_963_1_MG_GR1707_L5	1	2017_lon_grc_01	GS longitudinal 2017-2018	Greece	GR	GRC	Athens	37.98	23.73	lon	17	2017-07-31	wastewater	wastewater metagenome	ERS10793210	ERX8521145	ERR8977345	Illumina NovaSeq 6000
DTU_2017_964_1_MG_GR1709_L6	1	2017_lon_grc_02	GS longitudinal 2017-2018	Greece	GR	GRC	Athens	37.98	23.73	lon	17	2017-09-29	wastewater	wastewater metagenome	ERS10793211	ERX8521146	ERR8977346	Illumina NovaSeq 6000
DTU_2017_965_1_MG_MY1707_L8	1	2017_lon_mys_01	GS longitudinal 2017-2018	Malaysia	MY	MYS	Kuala Lumpur	3.15	101.69	lon	17	2017-07-18	wastewater	wastewater metagenome	ERS10793212	ERX8521147	ERR8977347	Illumina NovaSeq 6000
DTU_2017_966_1_MG_MY1708_L9	1	2017_lon_mys_02	GS longitudinal 2017-2018	Malaysia	MY	MYS	Kuala Lumpur	3.15	101.69	lon	17	2017-08-15	wastewater	wastewater metagenome	ERS10793213	ERX8521148	ERR8977348	Illumina NovaSeq 6000
DTU_2017_967_1_MG_MY1709_L10	1	2017_lon_mys_03	GS longitudinal 2017-2018	Malaysia	MY	MYS	Kuala Lumpur	3.15	101.69	lon	17	2017-09-12	wastewater	wastewater metagenome	ERS10793214	ERX8521149	ERR8977349	Illumina NovaSeq 6000
DTU_2017_968_1_MG_MY1710_L11	1	2017_lon_mys_04	GS longitudinal 2017-2018	Malaysia	MY	MYS	Kuala Lumpur	3.15	101.69	lon	17	2017-10-10	wastewater	wastewater metagenome	ERS10793215	ERX8521150	ERR8977350	Illumina NovaSeq 6000
DTU_2017_969_1_MG_CN1707_L12	1	2017_lon_chn_01	GS longitudinal 2017-2018	China	CN	CHN	Guangzhou	23.13	113.26	lon	17	2017-07-11	wastewater	wastewater metagenome	ERS10793216	ERX8521151	ERR8977351	Illumina NovaSeq 6000
DTU_2017_970_1_MG_CN1708_L13	1	2017_lon_chn_02	GS longitudinal 2017-2018	China	CN	CHN	Guangzhou	23.13	113.26	lon	17	2017-08-23	wastewater	wastewater metagenome	ERS10793217	ERX8521152	ERR8977352	Illumina NovaSeq 6000
DTU_2017_971_1_MG_CN1709_L14	1	2017_lon_chn_03	GS longitudinal 2017-2018	China	CN	CHN	Guangzhou	23.13	113.26	lon	17	2017-09-30	wastewater	wastewater metagenome	ERS10793218	ERX8521153	ERR8977353	Illumina NovaSeq 6000
DTU_2017_972_1_MG_CN1710_L15	1	2017_lon_chn_04	GS longitudinal 2017-2018	China	CN	CHN	Guangzhou	23.13	113.26	lon	17	2017-10-13	wastewater	wastewater metagenome	ERS10793219	ERX8521154	ERR8977354	Illumina NovaSeq 6000
DTU_2017_973_1_MG_PK1709_L18	1	2017_lon_pak_03	GS longitudinal 2017-2018	Pakistan	PK	PAK	Karachi	25.14	67.18	lon	17	2017-09-28	wastewater	wastewater metagenome	ERS10793220	ERX8521155	ERR8977355	Illumina NovaSeq 6000
DTU_2017_974_1_MG_PK1710_L19	1	2017_lon_pak_04	GS longitudinal 2017-2018	Pakistan	PK	PAK	Karachi	25.14	67.18	lon	17	2017-10-30	wastewater	wastewater metagenome	ERS10793221	ERX8521156	ERR8977356	Illumina NovaSeq 6000
DTU_2017_975_1_MG_AU1709_L20	1	2017_lon_aus_03	GS longitudinal 2017-2018	Australia	AU	AUS	Melbourne	-37.81	144.96	lon	17	2017-09-27	wastewater	wastewater metagenome	ERS10793222	ERX8521157	ERR8977357	Illumina NovaSeq 6000
DTU_2017_976_1_MG_AU1710_L21	1	2017_lon_aus_04	GS longitudinal 2017-2018	Australia	AU	AUS	Melbourne	-37.81	144.96	lon	17	2017-10-16	wastewater	wastewater metagenome	ERS10793223	ERX8521158	ERR8977358	Illumina NovaSeq 6000
DTU_2017_977_1_MG_CM1710_L22	1	2017_lon_cmr_01	GS longitudinal 2017-2018	Cameroon	CM	CMR	Yaounde	3.87	11.52	lon	17	2017-10-23	wastewater	wastewater metagenome	ERS10793224	ERX8521159	ERR8977359	Illumina NovaSeq 6000
DTU_2017_978_1_MG_CM1712_L23	1	2017_lon_cmr_02	GS longitudinal 2017-2018	Cameroon	CM	CMR	Yaounde	3.87	11.52	lon	17	2017-12-20	wastewater	wastewater metagenome	ERS10793225	ERX8521160	ERR8977360	Illumina NovaSeq 6000
DTU_2018_979_1_MG_CM1801_L24	1	2018_lon_cmr_06	GS longitudinal 2017-2018	Cameroon	CM	CMR	Yaounde	3.87	11.52	lon	18	2018-01-19	wastewater	wastewater metagenome	ERS10793226	ERX8521161	ERR8977361	Illumina NovaSeq 6000
DTU_2017_980_1_MG_CM1707_L25	1	2017_lon_cmr_03	GS longitudinal 2017-2018	Cameroon	CM	CMR	Yaounde	3.87	11.52	lon	17	2017-07-19	wastewater	wastewater metagenome	ERS10793227	ERX8521162	ERR8977362	Illumina NovaSeq 6000
DTU_2017_981_1_MG_CM1708_L26	1	2017_lon_cmr_04	GS longitudinal 2017-2018	Cameroon	CM	CMR	Yaounde	3.87	11.52	lon	17	2017-08-18	wastewater	wastewater metagenome	ERS10793228	ERX8521163	ERR8977363	Illumina NovaSeq 6000
DTU_2017_982_1_MG_CM1709_L27	1	2017_lon_cmr_05	GS longitudinal 2017-2018	Cameroon	CM	CMR	Yaounde	3.87	11.52	lon	17	2017-09-19	wastewater	wastewater metagenome	ERS10793229	ERX8521164	ERR8977364	Illumina NovaSeq 6000
DTU_2017_983_1_MG_US1709_L28	1	2017_lon_usa_01	GS longitudinal 2017-2018	USA	US	USA	Seattle	47.6	-122.33	lon	17	2017-09-28	wastewater	wastewater metagenome	ERS10793230	ERX8521165	ERR8977365	Illumina NovaSeq 6000
DTU_2017_984_1_MG_US1710_L29	1	2017_lon_usa_02	GS longitudinal 2017-2018	USA	US	USA	Seattle	47.6	-122.33	lon	17	2017-10-25	wastewater	wastewater metagenome	ERS10793231	ERX8521166	ERR8977366	Illumina NovaSeq 6000
DTU_2017_985_1_MG_US1712_L30	1	2017_lon_usa_03	GS longitudinal 2017-2018	USA	US	USA	Seattle	47.6	-122.33	lon	17	2017-01-12	wastewater	wastewater metagenome	ERS10793232	ERX8521167	ERR8977367	Illumina NovaSeq 6000
DTU_2017_986_1_MG_MY1712_L31	1	2017_lon_mys_05	GS longitudinal 2017-2018	Malaysia	MY	MYS	Kuala Lumpur	3.15	101.69	lon	17	2017-12-05	wastewater	wastewater metagenome	ERS10793233	ERX8521168	ERR8977368	Illumina NovaSeq 6000
DTU_2018_987_1_MG_MY1801_L32	1	2018_lon_mys_07	GS longitudinal 2017-2018	Malaysia	MY	MYS	Kuala Lumpur	3.15	101.69	lon	18	2018-01-04	wastewater	wastewater metagenome	ERS10793234	ERX8521169	ERR8977369	Illumina NovaSeq 6000
DTU_2018_988_1_MG_MY1802_L33	1	2018_lon_mys_08	GS longitudinal 2017-2018	Malaysia	MY	MYS	Kuala Lumpur	3.15	101.69	lon	18	2018-01-06	wastewater	wastewater metagenome	ERS10793235	ERX8521170	ERR8977370	Illumina NovaSeq 6000
DTU_2017_989_1_MG_MY1711_L34	1	2017_lon_mys_06	GS longitudinal 2017-2018	Malaysia	MY	MYS	Kuala Lumpur	3.15	101.69	lon	17	2017-11-04	wastewater	wastewater metagenome	ERS10793236	ERX8521171	ERR8977371	Illumina NovaSeq 6000
DTU_2017_990_1_MG_CA1707_L35	1	2017_lon_can_01	GS longitudinal 2017-2018	Canada	CA	CAN	Regina	50.45	-104.62	lon	17	2017-07-26	wastewater	wastewater metagenome	ERS10793237	ERX8521172	ERR8977372	Illumina NovaSeq 6000
DTU_2017_991_1_MG_CA1708_L36	1	2017_lon_can_02	GS longitudinal 2017-2018	Canada	CA	CAN	Regina	50.45	-104.62	lon	17	2017-08-22	wastewater	wastewater metagenome	ERS10793238	ERX8521173	ERR8977373	Illumina NovaSeq 6000
DTU_2017_992_1_MG_CA1709_L37	1	2017_lon_can_03	GS longitudinal 2017-2018	Canada	CA	CAN	Regina	50.45	-104.62	lon	17	2017-09-27	wastewater	wastewater metagenome	ERS10793239	ERX8521174	ERR8977374	Illumina NovaSeq 6000
DTU_2017_993_1_MG_CA1710_L38	1	2017_lon_can_04	GS longitudinal 2017-2018	Canada	CA	CAN	Regina	50.45	-104.62	lon	17	2017-10-25	wastewater	wastewater metagenome	ERS10793240	ERX8521175	ERR8977375	Illumina NovaSeq 6000
DTU_2017_994_1_MG_EC1712_L39	1	2017_lon_ecu_01	GS longitudinal 2017-2018	Ecuador	EC	ECU	Quito	-0.22	-78.51	lon	17	2017-12-23	wastewater	wastewater metagenome	ERS10793241	ERX8521176	ERR8977376	Illumina NovaSeq 6000
DTU_2018_995_1_MG_EC1801_L40	1	2018_lon_ecu_02	GS longitudinal 2017-2018	Ecuador	EC	ECU	Quito	-0.22	-78.51	lon	18	2018-01-31	wastewater	wastewater metagenome	ERS10793242	ERX8521177	ERR8977377	Illumina NovaSeq 6000
DTU_2018_996_1_MG_EC1802_L41	1	2018_lon_ecu_03	GS longitudinal 2017-2018	Ecuador	EC	ECU	Quito	-0.22	-78.51	lon	18	2018-02-28	wastewater	wastewater metagenome	ERS10793243	ERX8521178	ERR8977378	Illumina NovaSeq 6000
DTU_2017_997_1_MG_CA1712_L42	1	2017_lon_can_05	GS longitudinal 2017-2018	Canada	CA	CAN	Regina	50.45	-104.62	lon	17	2017-12-19	wastewater	wastewater metagenome	ERS10793244	ERX8521179	ERR8977379	Illumina NovaSeq 6000
DTU_2017_998_1_MG_AU1712_L43	1	2017_lon_aus_05	GS longitudinal 2017-2018	Australia	AU	AUS	Melbourne	-37.81	144.96	lon	17	2017-12-21	wastewater	wastewater metagenome	ERS10793245	ERX8521180	ERR8977380	Illumina NovaSeq 6000
DTU_2018_999_1_MG_AU1801_L44	1	2018_lon_aus_06	GS longitudinal 2017-2018	Australia	AU	AUS	Melbourne	-37.81	144.96	lon	18	2018-01-23	wastewater	wastewater metagenome	ERS10793246	ERX8521181	ERR8977381	Illumina NovaSeq 6000
DTU_2018_1000_1_MG_AU1802_L45	1	2018_lon_aus_07	GS longitudinal 2017-2018	Australia	AU	AUS	Melbourne	-37.81	144.96	lon	18	2018-02-26	wastewater	wastewater metagenome	ERS10793247	ERX8521182	ERR8977382	Illumina NovaSeq 6000
DTU_2017_1001_1_MG_CN1712_L46	1	2017_lon_chn_05	GS longitudinal 2017-2018	China	CN	CHN	Guangzhou	23.13	113.26	lon	17	2017-12-21	wastewater	wastewater metagenome	ERS10793248	ERX8521183	ERR8977383	Illumina NovaSeq 6000
DTU_2018_1002_1_MG_CN1801_L47	1	2018_lon_chn_06	GS longitudinal 2017-2018	China	CN	CHN	Guangzhou	23.13	113.26	lon	18	2018-01-10	wastewater	wastewater metagenome	ERS10793249	ERX8521184	ERR8977384	Illumina NovaSeq 6000
DTU_2018_1003_1_MG_CN1802_L48	1	2018_lon_chn_07	GS longitudinal 2017-2018	China	CN	CHN	Guangzhou	23.13	113.26	lon	18	2018-02-08	wastewater	wastewater metagenome	ERS10793250	ERX8521185	ERR8977385	Illumina NovaSeq 6000
DTU_2018_1004_1_MG_CN1803_L49	1	2018_lon_chn_08	GS longitudinal 2017-2018	China	CN	CHN	Guangzhou	23.13	113.26	lon	18	2018-03-18	wastewater	wastewater metagenome	ERS10793251	ERX8521186	ERR8977386	Illumina NovaSeq 6000
DTU_2017_1005_1_MG_US1712_L54	1	2017_lon_usa_04	GS longitudinal 2017-2018	USA	US	USA	Seattle	47.6	-122.33	lon	17	2017-12-20	wastewater	wastewater metagenome	ERS10793252	ERX8521187	ERR8977387	Illumina NovaSeq 6000
DTU_2018_1006_1_MG_US1801_L55	1	2018_lon_usa_05	GS longitudinal 2017-2018	USA	US	USA	Seattle	47.6	-122.33	lon	18	2018-01-30	wastewater	wastewater metagenome	ERS10793253	ERX8521188	ERR8977388	Illumina NovaSeq 6000
DTU_2018_1007_1_MG_US1802_L56	1	2018_lon_usa_06	GS longitudinal 2017-2018	USA	US	USA	Seattle	47.6	-122.33	lon	18	2018-02-22	wastewater	wastewater metagenome	ERS10793254	ERX8521189	ERR8977389	Illumina NovaSeq 6000
DTU_2018_1008_1_MG_US1803_L57	1	2018_lon_usa_07	GS longitudinal 2017-2018	USA	US	USA	Seattle	47.6	-122.33	lon	18	2018-03-29	wastewater	wastewater metagenome	ERS10793255	ERX8521190	ERR8977390	Illumina NovaSeq 6000
DTU_2018_1009_1_MG_AU1803_L58	1	2018_lon_aus_08	GS longitudinal 2017-2018	Australia	AU	AUS	Melbourne	-37.81	144.96	lon	18	2018-03-27	wastewater	wastewater metagenome	ERS10793256	ERX8521191	ERR8977391	Illumina NovaSeq 6000
DTU_2018_1010_1_MG_AU1804_L59	1	2018_lon_aus_09	GS longitudinal 2017-2018	Australia	AU	AUS	Melbourne	-37.81	144.96	lon	18	2018-04-27	wastewater	wastewater metagenome	ERS10793257	ERX8521192	ERR8977392	Illumina NovaSeq 6000
DTU_2018_1011_1_MG_AU1805_L60	1	2018_lon_aus_10	GS longitudinal 2017-2018	Australia	AU	AUS	Melbourne	-37.81	144.96	lon	18	2018-05-17	wastewater	wastewater metagenome	ERS10793258	ERX8521193	ERR8977393	Illumina NovaSeq 6000
DTU_2018_1012_1_MG_MY1803_L61	1	2018_lon_mys_09	GS longitudinal 2017-2018	Malaysia	MY	MYS	Kuala Lumpur	3.15	101.69	lon	18	2018-03-16	wastewater	wastewater metagenome	ERS10793259	ERX8521194	ERR8977394	Illumina NovaSeq 6000
DTU_2018_1013_1_MG_MY1804_L62	1	2018_lon_mys_10	GS longitudinal 2017-2018	Malaysia	MY	MYS	Kuala Lumpur	3.15	101.69	lon	18	2018-04-12	wastewater	wastewater metagenome	ERS10793260	ERX8521195	ERR8977395	Illumina NovaSeq 6000
DTU_2018_1014_1_MG_MY1805_L63	1	2018_lon_mys_11	GS longitudinal 2017-2018	Malaysia	MY	MYS	Kuala Lumpur	3.15	101.69	lon	18	2018-05-08	wastewater	wastewater metagenome	ERS10793261	ERX8521196	ERR8977396	Illumina NovaSeq 6000
DTU_2018_1015_1_MG_US1804_L66	1	2018_lon_usa_08	GS longitudinal 2017-2018	USA	US	USA	Seattle	47.6	-122.33	lon	18	2018-04-15	wastewater	wastewater metagenome	ERS10793262	ERX8521197	ERR8977397	Illumina NovaSeq 6000
DTU_2018_1016_1_MG_US1805_L67	1	2018_lon_usa_09	GS longitudinal 2017-2018	USA	US	USA	Seattle	47.6	-122.33	lon	18	2018-05-13	wastewater	wastewater metagenome	ERS10793263	ERX8521198	ERR8977398	Illumina NovaSeq 6000
DTU_2018_1017_1_MG_US1807_L68	1	2018_lon_usa_10	GS longitudinal 2017-2018	USA	US	USA	Seattle	47.6	-122.33	lon	18	2018-07-17	wastewater	wastewater metagenome	ERS10793264	ERX8521199	ERR8977399	Illumina NovaSeq 6000
DTU_2018_1018_1_MG_US1808_L69	1	2018_lon_usa_11	GS longitudinal 2017-2018	USA	US	USA	Seattle	47.6	-122.33	lon	18	2018-08-23	wastewater	wastewater metagenome	ERS10793265	ERX8521200	ERR8977400	Illumina NovaSeq 6000
DTU_2018_1019_1_MG_AU1807_L70	1	2018_lon_aus_11	GS longitudinal 2017-2018	Australia	AU	AUS	Melbourne	-37.81	144.96	lon	18	2018-07-19	wastewater	wastewater metagenome	ERS10793266	ERX8521201	ERR8977401	Illumina NovaSeq 6000
DTU_2018_1020_1_MG_AU1808_L71	1	2018_lon_aus_12	GS longitudinal 2017-2018	Australia	AU	AUS	Melbourne	-37.81	144.96	lon	18	2018-08-30	wastewater	wastewater metagenome	ERS10793267	ERX8521202	ERR8977402	Illumina NovaSeq 6000
DTU_2018_1021_1_MG_CM1807_L72	1	2018_lon_cmr_07	GS longitudinal 2017-2018	Cameroon	CM	CMR	Yaounde	3.87	11.52	lon	18	2018-07-19	wastewater	wastewater metagenome	ERS10793268	ERX8521203	ERR8977403	Illumina NovaSeq 6000
DTU_2018_1022_1_MG_CM1808_L73	1	2018_lon_cmr_08	GS longitudinal 2017-2018	Cameroon	CM	CMR	Yaounde	3.87	11.52	lon	18	2018-08-17	wastewater	wastewater metagenome	ERS10793269	ERX8521204	ERR8977404	Illumina NovaSeq 6000
DTU_2018_1023_1_MG_CA1803_L74	1	2018_lon_can_06	GS longitudinal 2017-2018	Canada	CA	CAN	Regina	50.45	-104.62	lon	18	2018-03-21	wastewater	wastewater metagenome	ERS10793270	ERX8521205	ERR8977405	Illumina NovaSeq 6000
DTU_2018_1024_1_MG_CA1804_L75	1	2018_lon_can_07	GS longitudinal 2017-2018	Canada	CA	CAN	Regina	50.45	-104.62	lon	18	2018-04-01	wastewater	wastewater metagenome	ERS10793271	ERX8521206	ERR8977406	Illumina NovaSeq 6000
DTU_2018_1025_1_MG_CA1805_L76	1	2018_lon_can_08	GS longitudinal 2017-2018	Canada	CA	CAN	Regina	50.45	-104.62	lon	18	2018-05-29	wastewater	wastewater metagenome	ERS10793272	ERX8521207	ERR8977407	Illumina NovaSeq 6000
DTU_2018_1026_1_MG_CA1807_L77	1	2018_lon_can_09	GS longitudinal 2017-2018	Canada	CA	CAN	Regina	50.45	-104.62	lon	18	2018-07-30	wastewater	wastewater metagenome	ERS10793273	ERX8521208	ERR8977408	Illumina NovaSeq 6000
DTU_2018_1027_1_MG_CA1808_L78	1	2018_lon_can_10	GS longitudinal 2017-2018	Canada	CA	CAN	Regina	50.45	-104.62	lon	18	2018-08-16	wastewater	wastewater metagenome	ERS10793274	ERX8521209	ERR8977409	Illumina NovaSeq 6000
DTU_2018_1028_1_MG_CA1809_L79	1	2018_lon_can_11	GS longitudinal 2017-2018	Canada	CA	CAN	Regina	50.45	-104.62	lon	18	2018-09-28	wastewater	wastewater metagenome	ERS10793275	ERX8521210	ERR8977410	Illumina NovaSeq 6000
DTU_2018_1029_1_MG_EC1803_L80	1	2018_lon_ecu_04	GS longitudinal 2017-2018	Ecuador	EC	ECU	Quito	-0.22	-78.51	lon	18	2018-03-29	wastewater	wastewater metagenome	ERS10793276	ERX8521211	ERR8977411	Illumina NovaSeq 6000
DTU_2018_1030_1_MG_EC1804_L81	1	2018_lon_ecu_05	GS longitudinal 2017-2018	Ecuador	EC	ECU	Quito	-0.22	-78.51	lon	18	2018-04-26	wastewater	wastewater metagenome	ERS10793277	ERX8521212	ERR8977412	Illumina NovaSeq 6000
DTU_2018_1031_1_MG_EC1805_L82	1	2018_lon_ecu_06	GS longitudinal 2017-2018	Ecuador	EC	ECU	Quito	-0.22	-78.51	lon	18	2018-05-25	wastewater	wastewater metagenome	ERS10793278	ERX8521213	ERR8977413	Illumina NovaSeq 6000
DTU_2018_1032_1_MG_EC1807_L83	1	2018_lon_ecu_07	GS longitudinal 2017-2018	Ecuador	EC	ECU	Quito	-0.22	-78.51	lon	18	2018-07-26	wastewater	wastewater metagenome	ERS10793279	ERX8521214	ERR8977414	Illumina NovaSeq 6000
DTU_2018_1033_1_MG_EC1808_L84	1	2018_lon_ecu_08	GS longitudinal 2017-2018	Ecuador	EC	ECU	Quito	-0.22	-78.51	lon	18	2018-08-29	wastewater	wastewater metagenome	ERS10793280	ERX8521215	ERR8977415	Illumina NovaSeq 6000
DTU_2018_1034_1_MG_CN1804_L85	1	2018_lon_chn_09	GS longitudinal 2017-2018	China	CN	CHN	Guangzhou	23.13	113.26	lon	18	2018-04-10	wastewater	wastewater metagenome	ERS10793281	ERX8521216	ERR8977416	Illumina NovaSeq 6000
DTU_2018_1035_1_MG_CN1805_L86	1	2018_lon_chn_10	GS longitudinal 2017-2018	China	CN	CHN	Guangzhou	23.13	113.26	lon	18	2018-05-11	wastewater	wastewater metagenome	ERS10793282	ERX8521217	ERR8977417	Illumina NovaSeq 6000
DTU_2018_1036_1_MG_CN1808_L87	1	2018_lon_chn_11	GS longitudinal 2017-2018	China	CN	CHN	Guangzhou	23.13	113.26	lon	18	2018-08-09	wastewater	wastewater metagenome	ERS10793283	ERX8521218	ERR8977418	Illumina NovaSeq 6000
DTU_2018_1037_1_MG_CN1809_L88	1	2018_lon_chn_12	GS longitudinal 2017-2018	China	CN	CHN	Guangzhou	23.13	113.26	lon	18	2018-09-01	wastewater	wastewater metagenome	ERS10793284	ERX8521219	ERR8977419	Illumina NovaSeq 6000
DTU_2018_1038_1_MG_CN1810_L89	1	2018_lon_chn_13	GS longitudinal 2017-2018	China	CN	CHN	Guangzhou	23.13	113.26	lon	18	2018-10-09	wastewater	wastewater metagenome	ERS10793285	ERX8521220	ERR8977420	Illumina NovaSeq 6000
DTU_2018_1039_1_MG_CM1804_L96	1	2018_lon_cmr_09	GS longitudinal 2017-2018	Cameroon	CM	CMR	Yaounde	3.87	11.52	lon	18	2018-04-03	wastewater	wastewater metagenome	ERS10793286	ERX8521221	ERR8977421	Illumina NovaSeq 6000
DTU_2019_1040_1_MG_CM1805_L97	1	2019_lon_cmr_11	GS longitudinal 2017-2018	Cameroon	CM	CMR	Yaounde	3.87	11.52	lon	19	2019-05-22	wastewater	wastewater metagenome	ERS10793287	ERX8521222	ERR8977422	Illumina NovaSeq 6000
DTU_2019_1041_1_MG_CM1802_L98	1	2019_lon_cmr_12	GS longitudinal 2017-2018	Cameroon	CM	CMR	Yaounde	3.87	11.52	lon	19	2019-02-21	wastewater	wastewater metagenome	ERS10793288	ERX8521223	ERR8977423	Illumina NovaSeq 6000
DTU_2018_1042_1_MG_CM1803_L99	1	2018_lon_cmr_10	GS longitudinal 2017-2018	Cameroon	CM	CMR	Yaounde	3.87	11.52	lon	18	2018-03-18	wastewater	wastewater metagenome	ERS10793289	ERX8521224	ERR8977424	Illumina NovaSeq 6000
DTU_2018_1064_1_MG_TZ_MO_2	1	2018_tan_tza_01	Tanzania sewage project	Tanzania	TZ	TZA	Moshi	-3.35	37.34	tan	18	2018-08-03	wastewater	wastewater metagenome	ERS10793290	ERX8521225	ERR8977425	Illumina NovaSeq 6000
DTU_2018_1065_1_MG_TZ_MO_3	1	2018_tan_tza_02	Tanzania sewage project	Tanzania	TZ	TZA	Moshi	-3.35	37.34	tan	18	2018-08-09	wastewater	wastewater metagenome	ERS10793291	ERX8521226	ERR8977426	Illumina NovaSeq 6000
DTU_2018_1066_1_MG_TZ_MO_4	1	2018_tan_tza_03	Tanzania sewage project	Tanzania	TZ	TZA	Moshi	-3.35	37.34	tan	18	2018-08-17	wastewater	wastewater metagenome	ERS10793292	ERX8521227	ERR8977427	Illumina NovaSeq 6000
DTU_2018_1067_1_MG_TZ_MO_5	1	2018_tan_tza_04	Tanzania sewage project	Tanzania	TZ	TZA	Moshi	-3.35	37.34	tan	18	2018-08-20	wastewater	wastewater metagenome	ERS10793293	ERX8521228	ERR8977428	Illumina NovaSeq 6000
DTU_2018_1068_1_MG_TZ_MO_6	1	2018_tan_tza_05	Tanzania sewage project	Tanzania	TZ	TZA	Moshi	-3.35	37.34	tan	18	2018-09-04	wastewater	wastewater metagenome	ERS10793294	ERX8521229	ERR8977429	Illumina NovaSeq 6000
DTU_2018_1069_1_MG_TZ_MO_7	1	2018_tan_tza_06	Tanzania sewage project	Tanzania	TZ	TZA	Moshi	-3.35	37.34	tan	18	2018-09-11	wastewater	wastewater metagenome	ERS10793295	ERX8521230	ERR8977430	Illumina NovaSeq 6000
DTU_2018_1070_1_MG_TZ_MO_8	1	2018_tan_tza_07	Tanzania sewage project	Tanzania	TZ	TZA	Moshi	-3.35	37.34	tan	18	2018-09-01	wastewater	wastewater metagenome	ERS10793296	ERX8521231	ERR8977431	Illumina NovaSeq 6000
DTU_2018_1071_1_MG_TZ_MO_9	1	2018_tan_tza_08	Tanzania sewage project	Tanzania	TZ	TZA	Moshi	-3.35	37.34	tan	18	2018-09-18	wastewater	wastewater metagenome	ERS10793297	ERX8521232	ERR8977432	Illumina NovaSeq 6000
DTU_2018_1072_1_MG_TZ_MO_10	1	2018_tan_tza_09	Tanzania sewage project	Tanzania	TZ	TZA	Moshi	-3.35	37.34	tan	18	2018-09-26	wastewater	wastewater metagenome	ERS10793298	ERX8521233	ERR8977433	Illumina NovaSeq 6000

## Sheet: Supplementary Data 2
Gene	# flanked ARGs	Rank frequency	# plasmid-assigned	Percent Plasmid
tet(A)	358	1	332	92.7374
mef(B)	253	2	0	0
tet(M)	203	3	165	81.2808
tet(C)	190	4	171	90
msr(D)	172	5	14	8.13953
mef(A)	156	6	20	12.8205
tet(Q)	155	7	0	0
aph(3'')-Ib	152	8	123	80.9211
lsa(E)	150	9	13	8.66667
tet(G)	138	10	121	87.6812
ant(6)-Ia	135	11	4	2.96296
mph(E)	132	12	128	96.9697
lnu(B)	129	13	4	3.10078
blaACI-1	127	14	0	0
qnrS1	115	15	115	100
msr(E)	112	17	112	100
mph(G)	112	16	2	1.78571
sul1	102	18	85	83.3333
tet(39)	99	19	94	94.9495
mef(C)	87	20	3	3.44828
mdf(A)	86	21	0	0
erm(B)	83	22	29	34.9398
sul2	79	23	46	58.2278
blaAER-1	78	24	14	17.9487
aac(3)-I	77	25	0	0
lnu(D)	67	26	0	0
catQ	60	27	0	0
floR	59	28	46	77.9661
cfxA5	55	29	0	0
tet(O)	52	30	0	0
tet(S)	49	31	44	89.7959
aph(6)-Id	45	32	27	60
aac(3)-IId	43	35	38	88.3721
tet(B)	43	34	11	25.5814
tet(32)	43	33	0	0
qnrS2	37	36	23	62.1622
fosA	36	37	0	0
cat	34	38	2	5.88235
lnu(C)	33	39	0	0
oqxA	33	40	0	0
blaTEM-1B	32	41	23	71.875
tet(X)	32	43	1	3.125
erm(F)	32	42	0	0
cmlB1	31	44	22	70.9677
blaDHA-1	29	47	29	100
ant(2'')-Ia	29	45	24	82.7586
blaOXA-10	29	48	5	17.2414
aph(3')-III	29	46	2	6.89655
lnu(G)	29	49	0	0
cfxA6	27	51	16	59.2593
blaOXA-119	27	50	7	25.9259
ere(A)	26	52	7	26.9231
mph(A)	25	54	13	52
tet(36)	25	55	1	4
erm(A)	25	53	0	0
nimE	24	56	23	95.8333
tet(H)	23	57	13	56.5217
oqxB	22	58	2	9.09091
aac(6')-Ib3	21	61	12	57.1429
catB3	21	59	5	23.8095
erm(G)	21	60	0	0
mph(F)	20	62	16	80
aadA1	19	69	12	63.1579
erm(T)	19	65	8	42.1053
nimA	19	66	8	42.1053
blaEBR-1	19	63	0	0
blaOXA-85	19	64	0	0
tet(T)	19	67	0	0
tet(W)	19	68	0	0
blaBRO-2	18	70	0	0
blaCARB-10	17	71	12	70.5882
mcr-5.1	17	73	12	70.5882
lnu(F)	17	72	1	5.88235
blaOXA-491	16	74	0	0
cfxA3	16	75	0	0
qnrB19	15	76	15	100
blaCMY-8b	14	77	0	0
tet(E)	13	80	8	61.5385
blaOXA-2	13	78	3	23.0769
cmx	13	79	2	15.3846
tetA(P)	13	81	0	0
blaGES-5	12	82	2	16.6667
mcr-1.1	11	85	9	81.8182
aadA2b	11	88	7	63.6364
cmlA1	11	84	5	45.4545
blaOXA-101	11	83	3	27.2727
aadA24	11	87	1	9.09091
tet(33)	11	86	0	0
qnrD1	10	91	10	100
dfrA1	10	89	1	10
sul4	10	92	1	10
aac(6')-aph(2'')	10	93	1	10
ere(D)	10	90	0	0
ARR-3	9	94	5	55.5556
dfrG	9	97	1	11.1111
sul3	9	98	1	11.1111
blaNPS	9	95	0	0
blaOXA-347	9	96	0	0
aph(4)-Ia	8	99	8	100
dfrB5	8	101	5	62.5
aadA5	8	104	2	25
blaOXA-129	8	100	0	0
erm(X)	8	102	0	0
aac(3)-Ib	8	103	0	0
aph(2'')-Ib	7	105	6	85.7143
blaKPC-2	7	108	6	85.7143
aac(3)-IIa	7	111	6	85.7143
blaCARB-5	7	107	3	42.8571
aadA4	7	113	3	42.8571
aadA13	7	112	2	28.5714
aadA7	7	114	1	14.2857
aph(3')-XV	7	106	0	0
blaOXA-235	7	109	0	0
blaOXA-333	7	110	0	0
qnrVC6	6	121	5	83.3333
aac(6')-Im	6	124	5	83.3333
blaCMY-4	6	116	4	66.6667
blaROB-1	6	119	2	33.3333
cat(pC194)	6	120	2	33.3333
blaACT-4	6	115	0	0
blaOXA-209	6	117	0	0
blaOXA-427	6	118	0	0
tet(44)	6	122	0	0
VanG2XY	6	123	0	0
aadA10	6	125	0	0
blaOXA-392	5	128	4	80
tet(Y)	5	130	3	60
aadA14	5	131	3	60
blaOXA-205	5	127	1	20
blaDES-1	5	126	0	0
blaVEB-6	5	129	0	0
blaCMY-2	4	136	4	100
blaLAP-2	4	137	4	100
blaOXA-48	4	141	4	100
catA1	4	144	3	75
dfrA17	4	147	3	75
qnrVC4	4	152	3	75
aph(3')-Ia	4	133	2	50
mph(N)	4	150	2	50
VanHAX	4	154	2	50
ARR-2	4	134	1	25
ant(6)-Ib	4	132	0	0
blaACT-2	4	135	0	0
blaOXA-20	4	138	0	0
blaOXA-296	4	139	0	0
blaOXA-464	4	140	0	0
blaOXA-5	4	142	0	0
blaSHV-70	4	143	0	0
cfr(C)	4	145	0	0
cfxA4	4	146	0	0
dfrA6	4	148	0	0
fosA5	4	149	0	0
nimH	4	151	0	0
str	4	153	0	0
aac(6')-IIa	4	155	0	0
dfrA15	3	171	2	66.6667
lnu(A)	3	174	2	66.6667
blaACT-12	3	156	1	33.3333
blaOXA-1	3	161	1	33.3333
blaVEB-1	3	169	1	33.3333
blaACT-16	3	157	0	0
blaCARB-2	3	158	0	0
blaCMH-3	3	159	0	0
blaCMY-48	3	160	0	0
blaOXA-280	3	162	0	0
blaOXA-300	3	163	0	0
blaOXA-4	3	164	0	0
blaOXA-46	3	165	0	0
blaSHV-187	3	166	0	0
blaSHV-98	3	167	0	0
blaTER-2	3	168	0	0
catP	3	170	0	0
erm(46)	3	172	0	0
erm(47)	3	173	0	0
tet(40)	3	175	0	0
VanEXY	3	176	0	0
VanHBX	3	177	0	0
blaCTX-M-15	2	187	2	100
blaRAHN-2	2	202	2	100
erm(C)	2	209	2	100
qnrB1	2	212	2	100
tet(L)	2	214	2	100
aph(3')-VI	2	181	1	50
blaOXA-372	2	195	1	50
tet(X3)	2	215	1	50
aac(6')-31	2	218	1	50
ampH	2	178	0	0
ampS	2	179	0	0
aph(2'')-If	2	180	0	0
blaACT-6	2	182	0	0
blaACT-9	2	183	0	0
blaADC-25	2	184	0	0
blaCARB-4	2	185	0	0
blaCARB-7	2	186	0	0
blaGES-2	2	188	0	0
blaMIR-3	2	189	0	0
blaMOX-6	2	190	0	0
blaOKP-B-15	2	191	0	0
blaOKP-B-3	2	192	0	0
blaOXA-281	2	193	0	0
blaOXA-282	2	194	0	0
blaOXA-373	2	196	0	0
blaOXA-490	2	197	0	0
blaOXA-552	2	198	0	0
blaOXA-9	2	199	0	0
blaOXY-1-5	2	200	0	0
blaOXY-4-1	2	201	0	0
blaSHV-172	2	203	0	0
blaSHV-185	2	204	0	0
blaSHV-89	2	205	0	0
cphA5	2	206	0	0
erm(35)	2	207	0	0
erm(42)	2	208	0	0
mcr-7.1	2	210	0	0
ole(C)	2	211	0	0
qnrE1	2	213	0	0
tetB(P)	2	216	0	0
VanGXY	2	217	0	0
aac(6')-Ir	2	219	0	0
aadA2	2	220	0	0
aph(2'')-Id	1	222	1	100
aph(3')-Ib	1	224	1	100
aph(6)-Ic	1	228	1	100
blaCARB-8	1	235	1	100
blaCTX-M-14	1	242	1	100
blaOXA-53	1	273	1	100
blaSCO-1	1	280	1	100
blaSHV-96	1	288	1	100
blaTEM-15	1	289	1	100
blaTEM-1C	1	290	1	100
blaTEM-1D	1	291	1	100
blaTEM-40	1	292	1	100
blaTEM-79	1	293	1	100
dfrA25	1	299	1	100
dfrA27	1	300	1	100
dfrA31	1	301	1	100
erm(36)	1	302	1	100
lnu(E)	1	306	1	100
qnrA1	1	312	1	100
qnrB4	1	314	1	100
qnrB6	1	315	1	100
qnrS11	1	317	1	100
aac(2')-IIa	1	327	1	100
ant(9)-Ia	1	221	0	0
aph(2'')-Ie	1	223	0	0
aph(3')-IX	1	225	0	0
aph(3')-VIa	1	226	0	0
aph(3')-VIb	1	227	0	0
blaACC-1c	1	229	0	0
blaACC-3	1	230	0	0
blaACT-7	1	231	0	0
blaB-13	1	232	0	0
blaBEL-1	1	233	0	0
blaBRO-1	1	234	0	0
blaCMG	1	236	0	0
blaCMY-152	1	237	0	0
blaCMY-53	1	238	0	0
blaCMY-65	1	239	0	0
blaCMY-74	1	240	0	0
blaCMY-89	1	241	0	0
blaCTX-M-37	1	243	0	0
blaCTX-M-8	1	244	0	0
blaFONA-4	1	245	0	0
blaFOX-1	1	246	0	0
blaFOX-5	1	247	0	0
blaIND-8	1	248	0	0
blaJOHN-1	1	249	0	0
blaLCR-1	1	250	0	0
blaLEN26	1	251	0	0
blaMIR-1	1	252	0	0
blaMOX-2	1	253	0	0
blaOKP-B-14	1	254	0	0
blaOKP-B-17	1	255	0	0
blaOKP-B-4	1	256	0	0
blaOKP-B-5	1	257	0	0
blaOKP-B-7	1	258	0	0
blaOXA-106	1	259	0	0
blaOXA-16	1	260	0	0
blaOXA-198	1	261	0	0
blaOXA-21	1	262	0	0
blaOXA-211	1	263	0	0
blaOXA-212	1	264	0	0
blaOXA-274	1	265	0	0
blaOXA-276	1	266	0	0
blaOXA-284	1	267	0	0
blaOXA-301	1	268	0	0
blaOXA-418	1	269	0	0
blaOXA-436	1	270	0	0
blaOXA-45	1	271	0	0
blaOXA-454	1	272	0	0
blaOXA-533	1	274	0	0
blaOXA-548	1	275	0	0
blaOXA-58	1	276	0	0
blaOXA-64	1	277	0	0
blaPLA1a	1	278	0	0
blaRAHN-1	1	279	0	0
blaSHV-1	1	281	0	0
blaSHV-119	1	282	0	0
blaSHV-12	1	283	0	0
blaSHV-161	1	284	0	0
blaSHV-26	1	285	0	0
blaSHV-44	1	286	0	0
blaSHV-61	1	287	0	0
blaTLA-1	1	294	0	0
blaVEB-3	1	295	0	0
cml	1	296	0	0
cphA1	1	297	0	0
cphA7	1	298	0	0
fosA2	1	303	0	0
fosA3	1	304	0	0
fosA7	1	305	0	0
lsa(C)	1	307	0	0
mcr-3.17	1	308	0	0
mcr-9	1	309	0	0
mdt(A)	1	310	0	0
POM-1	1	311	0	0
qnrB39	1	313	0	0
qnrB69	1	316	0	0
qnrVC1	1	318	0	0
tet(45)	1	319	0	0
tet(O/W/O)-1	1	320	0	0
tet(S/M)	1	321	0	0
tet(X4)	1	322	0	0
tet(X5)	1	323	0	0
VanHOX	1	324	0	0
VanXY	1	325	0	0
vga(B)	1	326	0	0
aac(3)-Ic	1	328	0	0
aac(3)-IIIb	1	329	0	0
aac(3)-VIa	1	330	0	0
aac(6')-32	1	331	0	0
aac(6')-If	1	332	0	0
aac(6')-IIc	1	333	0	0
aadA11	1	334	0	0
aadA16	1	335	0	0
aadK	1	336	0	0
